# Supplementary material for: Time since Introduction, Seed Mass, and Genome Size Predict Successful Invaders among the Cultivated Vascular Plants of Hawaii
Source: PLoS One. 2011 Mar 2;6(3):e17391. doi: 10.1371/journal.pone.0017391 (PMC3047568; doi:10.1371/journal.pone.0017391)
Supplement: Table S1 — Hawaii Vascular Plant Introduction Data. (XLSX) [file pone.0017391.s003.xlsx]

## Sheet: data
order	family	species	genus	naturalized(PND)	noxious	weed	naturalized	years since introduction	log10(years since introduction)	hybrid	seed mass (mg)	seed mass standardized by genus	# species with seed mass values/genus	highest chromosome number	# of species with highest chromosome value/genus	highest chromosome number standardized by genus	ln(seed mass)
Magnoliales	Magnoliaceae	Michelia x alba	Michelia	0	0	0	0	101	2	1			7		23
Gentianales	Apocynaceae	Mandevilla x amabilis	Mandevilla	0	0	0	0	18	1.26	1			3		1
Acorales	Araceae	Alocasia x amazonica	Alocasia	0	0	0	0	0		1			2		20
Rosales	Rosaceae	Fragaria x ananassa	Fragaria	0	0	0	0	35	1.54	1			4		20
Commelinales	Commelinaceae	Tradescantia x andersoniana	Tradescantia	0	0	0	0	0		1			5		23
Lamiales	Scrophulariaceae	Hebe x andersonii	Hebe	0	0	0	0	93	1.97	1			5		10
Malvales	Malvaceae	Hibiscus x archeri	Hibiscus	0	0	0	0	52	1.72	1			55		56
Cucurbitales	Begoniaceae	Begonia x argenteo-guttata	Begonia	0	0	0	0	82	1.91	1			2		28
Magnoliales	Annonaceae	Annona x atemoya	Annona	0	0	0	0	25	1.4	1			14		7
Lamiales	Gesneriaceae	Columnea x banksii	Columnea	0	0	0	0	0		1					15
Acorales	Araceae	Dieffenbachia x bausei	Dieffenbachia	0	0	0	0	0		1			1		7
Malpighiales	Passifloraceae	Passiflora x belotii	Passiflora	0	0	0	0	78	1.89	1			13		39
Fabales	Fabaceae	Erythrina x bidwillii	Erythrina	0	0	0	0	25	1.4	1			29		45
Acorales	Araceae	Philodendron x bipinnatifidum	Philodendron	0	0	0	0	0		1			2		6
Fabales	Fabaceae	Bauhinia x blakeana	Bauhinia	0	0	0	0	43	1.63	1			34		16
Rosales	Rosaceae	Rosa x borboniana	Rosa	0	0	0	0	0		1			61		70
Caryophyllales	Cactaceae	Schlumbergera x buckleyi	Schlumbergera	0	0	0	0	0		1
Caryophyllales	Nyctaginaceae	Bougainvillea x buttiana	Bougainvillea	0	0	0	0	77	1.89	1					1
Solanales	Solanaceae	Brugmansia x candida	Brugmansia	1	0	0	1	120	2.08	1
Malvales	Sterculiaceae	Dombeya x cayeuxii	Dombeya	0	0	0	0	83	1.92	1			14		8
Cucurbitales	Begoniaceae	Begonia x cheimantha	Begonia	0	0	0	0	0		1			2		28
Lamiales	Lamiaceae	Ocimum x citriodorum	Ocimum	0	0	0	0	15	1.18	1			10		25
Sapindales	Rutaceae	Fortunella x citronc	Fortunella	0	0	0	0	0		1					5
Acorales	Araceae	Philodendron x corsinianum	Philodendron	0	0	0	0	56	1.75	1			2		6
Sapindales	Rutaceae	Fortunella x crassifolia	Fortunella	0	0	0	0	0		1					5
Asparagales	Iridaceae	Crocosmia x crocosmiiflora	Crocosmia	1	0	0	1	120	2.08	1			1		1
Liliales	Liliaceae	Clivia x cyrtanthiflora	Clivia	0	0	0	0	0		1					2
Rosales	Rosaceae	Rosa x damascena	Rosa	0	0	0	0	102	2.01	1			61		70
Nymphaeales	Nymphaeaceae	Nymphaea x daubenyana	Nymphaea	0	0	0	0	0		1			2		33
Asparagales	Orchidaceae	Cattleya x deckeri	Cattleya	0	0	0	0	0		1	0.01	1.43	2		2
Rosales	Rosaceae	Rhaphiolepis x delacourii	Rhaphiolepis	0	0	0	0	20	1.3	1
Asparagales	Orchidaceae	Cattleya x dolosa	Cattleya	0	0	0	0	0		1	0.01	1.43	2		2
Geraniales	Geraniaceae	Pelargonium x domesticum	Pelargonium	0	0	0	0	67	1.83	1			18		150
Rosales	Hydrangeaceae	Deutzia x elegantissima	Deutzia	0	0	0	0	0		1			3		11
Lamiales	Bignoniaceae	Catalpa x erubescens	Catalpa	0	0	0	0	0		1			4		3
Cucurbitales	Begoniaceae	Begonia x erythrophylla	Begonia	0	0	0	0	0		1			2		28
Acorales	Araceae	Philodendron x evansii	Philodendron	0	0	0	0	56	1.75	1			2		6
Acorales	Araceae	Anthurium x ferrierense	Anthurium	0	0	0	0	0		1			1		138
Zingiberales	Heliconiaceae	Heliconia x flabellata	Heliconia	0	0	0	0	0		1			3		27
Fabales	Fabaceae	Senna x floribunda	Senna	0	0	0	0	78	1.89	1			73		7
Liliales	Liliaceae	Habranthus x floryi	Habranthus	0	0	0	0	0		1			1		5
Lamiales	Oleaceae	Osmanthus x fortunei	Osmanthus	0	0	0	0	0		1			4		4
Zingiberales	Cannaceae	Canna x generalis	Canna	0	0	0	0	76	1.88	1			2		3
Rosales	Crassulaceae	Echeveria x gilva	Echeveria	0	0	0	0	0		1			2		97
Lamiales	Lamiaceae	Mentha x gracilis	Mentha	0	0	0	0	25	1.4	1			11		36
Liliales	Liliaceae	Eucharis x grandiflora	Eucharis	0	0	0	0	0		1					2
Asterales	Asteraceae	Gaillardia x grandiflora	Gaillardia	0	0	0	0	0		1			7		9
Dipsacales	Caprifoliaceae	Abelia x grandiflora	Abelia	0	0	0	0	81	1.91	1			1		4
Asterales	Asteraceae	Dendranthema x grandiflorum	Dendranthema	0	0	0	0	25	1.4	1					21
Asparagales	Orchidaceae	Cattleya x guatemalensis	Cattleya	0	0	0	0	0		1	0.01	1.43	2		2
Dipsacales	Caprifoliaceae	Lonicera x heckrottii	Lonicera	0	0	0	0	78	1.89	1			23		51
Brassicales	Caricaceae	Carica x heilbornii	Carica	0	0	0	0	0		1			3		1
Asterales	Asteraceae	Dahlia x hortensis	Dahlia	0	0	0	0	24	1.38	1			3		17
Geraniales	Geraniaceae	Pelargonium x hortorum	Pelargonium	0	0	0	0	70	1.85	1			18		150
Asparagales	Iridaceae	Gladiolus x hortulanus	Gladiolus	0	0	0	0	77	1.89	1			26		52
Asparagales	Iridaceae	Freesia x hybrida	Freesia	0	0	0	0	0		1			1		7
Lamiales	Verbenaceae	Verbena x hybrida	Verbena	0	0	0	0	69	1.84	1			19		5
Solanales	Solanaceae	Petunia x hybrida	Petunia	0	0	0	0	35	1.54	1			3		44
Asterales	Asteraceae	Arctotis x hybrida	Arctotis	0	0	0	0	0		1			9		7
Myrtales	Onagraceae	Fuchsia x hybrida	Fuchsia	0	0	0	0	72	1.86	1			3		74
Asterales	Asteraceae	Pericallis x hybrida	Pericallis	0	0	0	0	0		1					1
Malvales	Malvaceae	Abutilon x hybridum	Abutilon	0	0	0	0	20	1.3	1			30		36
Caryophyllales	Cactaceae	Disocactus x hybridus	Disocactus	0	0	0	0	80	1.9	1					11
Ericales	Ericaceae	Erica x hyemalis	Erica	0	0	0	0	56	1.75	1			107		12
Rosales	Crassulaceae	Echeveria x imbricata	Echeveria	0	0	0	0	0		1			2		97
Solanales	Solanaceae	Brugmansia x insignis	Brugmansia	0	0	0	0	20	1.3	1
Liliales	Liliaceae	Hippeastrum x johnsonii	Hippeastrum	0	0	0	0	77	1.89	1			2		18
Sapindales	Rutaceae	Citrus x limonia	Citrus	0	0	0	0	37	1.57	1			10		54
Rosales	Rosaceae	Rubus x loganobaccus	Rubus	0	0	0	0	0		1			102		220
Acorales	Araceae	Anthurium x macrolobum	Anthurium	0	0	0	0	24	1.38	1			1		138
Poales	Poaceae	Cynodon x magennisii	Cynodon	0	0	0	0	0		1			2		5
Rosales	Hydrangeaceae	Deutzia x magnifica	Deutzia	0	0	0	0	0		1			3		11
Malpighiales	Euphorbiaceae	Glochidion x marquesanum	Glochidion	0	0	0	0	0		1			5		4
Asparagales	Agavaceae	Dracaena x masseffiana	Dracaena	0	0	0	0	24	1.38	1			7		17
Asparagales	Orchidaceae	Paphiopedilum x maudiae	Paphiopedilum	0	0	0	0	0		1					73
Polypodiales	Pteridaceae	Pityrogramma x mckenneyi	Pityrogramma	0	0	0	0	0		1	0.01	0	4		2
Acorales	Araceae	Dieffenbachia x memoria-corsii	Dieffenbachia	0	0	0	0	0		1			1		7
Bromeliales	Bromeliaceae	Neoregelia x morrisoniana	Neoregelia	0	0	0	0	0		1
Malpighiales	Clusiaceae	Hypericum x moseranum	Hypericum	0	0	0	0	65	1.81	1			63		74
Asparagales	Iridaceae	Iris x nadii	Iris	0	0	0	0	0		1			28		131
Fabales	Fabaceae	Cassia x nealiae	Cassia	0	0	0	0	95	1.98	1			42		66
Asparagales	Iridaceae	Iris x neglecta	Iris	0	0	0	0	0		1			28		131
Zingiberales	Heliconiaceae	Heliconia x nickeriensis	Heliconia	0	0	0	0	0		1			3		27
Sapindales	Rutaceae	Citrus x nobilis	Citrus	0	0	0	0	0		1			10		54
Asparagales	Orchidaceae	Epidendrum x obrienianum	Epidendrum	1	0	0	1	70	1.85	1	0.01	0.58	3		5
Liliales	Liliaceae	Hemerocallis x ochroleuca	Hemerocallis	0	0	0	0	0		1			2		17
Rosales	Rosaceae	Rosa x odorata	Rosa	0	0	0	0	29	1.46	1			61		70
Zingiberales	Cannaceae	Canna x orchiodes	Canna	0	0	0	0	0		1			2		3
Sapindales	Rutaceae	Citrus x paradisi	Citrus	0	0	0	0	61	1.79	1			10		54
Lamiales	Lamiaceae	Mentha x piperita	Mentha	0	0	0	0	67	1.83	1			11		36
Asparagales	Agavaceae	Sansevieria x powellii	Sansevieria	0	0	0	0	0		1			4		24
Liliales	Liliaceae	Crinum x powellii	Crinum	0	0	0	0	0		1					28
Malvales	Malvaceae	Hibiscadelphus x puakuahiwi	Hibiscadelphus	0	0	0	0	0		1
Rosales	Rosaceae	Malus x purpurea	Malus	0	0	0	0	0		1			17		30
Zingiberales	Heliconiaceae	Heliconia x rauliniana	Heliconia	0	0	0	0	0		1			3		27
Rosales	Rosaceae	Rosa x rehderi	Rosa	0	0	0	0	0		1			61		70
Rosales	Hydrangeaceae	Deutzia x rosea	Deutzia	0	0	0	0	0		1			3		11
Asparagales	Orchidaceae	Vanda x rothschildiana	Vanda	0	0	0	0	0		1					15
Solanales	Solanaceae	Nicotiana x sanderae	Nicotiana	0	0	0	0	0		1			26		72
Equisetales	Equisetaceae	Equisetum x schaffneri	Equisetum	0	0	0	0	0		1	0.01		1		1
Solanales	Convolvulaceae	Ipomoea x sloteri	Ipomoea	0	0	0	0	24	1.38	1			61		61
Magnoliales	Magnoliaceae	Magnolia x soulangiana	Magnolia	0	0	0	0	24	1.38	1			19		20
Lamiales	Verbenaceae	Clerodendrum x speciosum	Clerodendrum	0	0	0	0	70	1.85	1			14		12
Lamiales	Lamiaceae	Mentha x spicata	Mentha	1	0	0	1	74	1.87	1			11		36
Acorales	Araceae	Dieffenbachia x splendens	Dieffenbachia	0	0	0	0	0		1			1		7
Fabales	Fabaceae	Leucaena x spontanea	Leucaena	0	0	0	0	24	1.38	1			7		27
Lamiales	Oleaceae	Jasminum x stephanense	Jasminum	0	0	0	0	0		1			13		40
Myrtales	Myrtaceae	Eucalyptus x studleyensis	Eucalyptus	0	0	0	0	81	1.91	1			584		21
Asterales	Asteraceae	Leucanthemum x superbum	Leucanthemum	0	0	0	0	93	1.97	1			3		33
Fabales	Fabaceae	Erythrina x sykesii	Erythrina	0	0	0	0	25	1.4	1			29		45
Sapindales	Rutaceae	Citrus x tangelo	Citrus	0	0	0	0	0		1			10		54
Cucurbitales	Begoniaceae	Begonia x tuberhybrida	Begonia	0	0	0	0	0		1			2		28
Lamiales	Boraginaceae	Symphytum x uplandicum	Symphytum	0	0	0	0	0		1			5		15
Asparagales	Orchidaceae	Sobralia x veitchii	Sobralia	0	0	0	0	0		1	0.01		1
Asparagales	Orchidaceae	Angraecum x vietchii	Angraecum	0	0	0	0	0		1					15
Malpighiales	Passifloraceae	Passiflora x violacea	Passiflora	0	0	0	0	0		1			13		39
Rosales	Rosaceae	Cotoneaster x watereri	Cotoneaster	0	0	0	0	0		1			29		55
Malpighiales	Violaceae	Viola x wittrockiana	Viola	0	0	0	0	20	1.3	1			46		183
Fabales	Fabaceae	Cassia abbreviata	Cassia	0	0	0	0	0		0	263.15	1.01	42		66		5.57
Pinales	Cupressaceae	Cupressus abramsiana	Cupressus	0	0	0	0	0		0			16		13
Asterales	Asteraceae	Artemisia abrotanum	Artemisia	0	0	0	0	51	1.71	0			41	20	184	0.51
Asterales	Asteraceae	Artemisia absinthium	Artemisia	0	0	0	0	20	1.3	0	0.1	-0.21	41	18	184	0.65	-2.3
Fabales	Fabaceae	Acacia abyssinica	Acacia	0	0	0	0	0		0	69	0.52	555		51		4.23
Ranunculales	Menispermaceae	Stephania abyssinica	Stephania	0	0	0	0	0		0			2		9
Fabales	Fabaceae	Erythrina abyssinica	Erythrina	0	0	0	0	93	1.97	0	376	0.19	29		45		5.93
Liliales	Liliaceae	Crinum abyssinicum	Crinum	0	0	0	0	0		0				22	28	0.32
Fabales	Fabaceae	Erythrina acanthocarpa	Erythrina	0	0	0	0	0		0			29	84	45	-1.82
Arecales	Arecaceae	Trithrinax acanthocoma	Trithrinax	0	0	0	0	0		0					2
Arecales	Arecaceae	Aiphanes acanthophylla	Aiphanes	0	0	0	0	20	1.3	0
Acorales	Araceae	Anthurium acaule	Anthurium	0	0	0	0	0		0			1	30	138	0.3
Bromeliales	Bromeliaceae	Cryptanthus acaulis	Cryptanthus	0	0	0	0	0		0
Arecales	Arecaceae	Phoenix acaulis	Phoenix	0	0	0	0	0		0			8		7
Lamiales	Verbenaceae	Clerodendrum acerbianum	Clerodendrum	0	0	0	0	0		0			14		12
Malvales	Sterculiaceae	Pterospermum acerifolium	Pterospermum	0	0	0	0	81	1.91	0	230.79	0.71	2	38	5	0	5.44
Malvales	Sterculiaceae	Brachychiton acerifolius	Brachychiton	0	0	0	0	83	1.92	0	178	0.77	13	40	16	0	5.18
Caryophyllales	Polygonaceae	Rumex acetosa	Rumex	0	0	0	0	0		0	0.8	-1.04	14	16	77	0.8	-0.22
Malvales	Malvaceae	Hibiscus acetosella	Hibiscus	0	0	0	0	53	1.72	0			55		56
Poales	Poaceae	Chrysopogon aciculatus	Chrysopogon	1	0	0	0	0		0			3	20	10	0.32
Sapindales	Rutaceae	Limonia acidissima	Limonia	0	0	0	0	0		0	44.44		1	18	2	0	3.79
Myrtales	Lythraceae	Pemphis acidula	Pemphis	0	0	0	0	24	1.38	0			1	32	1
Malpighiales	Euphorbiaceae	Phyllanthus acidus	Phyllanthus	0	0	0	0	63	1.8	0			18	28	33	0.48
Caryophyllales	Phytolaccaceae	Phytolacca acinosa	Phytolacca	0	0	0	0	0		0	6.67	0.13	7	36	9	0.67	1.9
Fabales	Fabaceae	Albizia acle	Albizia	0	0	0	0	0		0			37		17
Cucurbitales	Begoniaceae	Begonia aconitifolia	Begonia	0	0	0	0	82	1.91	0			2		28
Malpighiales	Euphorbiaceae	Cnidoscolus aconitifolius	Cnidoscolus	0	0	0	0	25	1.4	0			5
Commelinales	Philydraceae	Helmholtzia acorifolia	Helmholtzia	0	0	0	0	18	1.26	0	0.14		1				-1.97
Arecales	Arecaceae	Bactris actinoneura	Bactris	0	0	0	0	0		0			6		4
Apiales	Araliaceae	Schefflera actinophylla	Schefflera	1	0	1	1	80	1.9	0	7.4	-0.32	8		2		2
Lamiales	Bignoniaceae	Parmentiera aculeata	Parmentiera	0	0	0	0	67	1.83	0	2.32		1		1		0.84
Caryophyllales	Cactaceae	Pereskia aculeata	Pereskia	0	0	0	0	76	1.88	0				22	12	0
Vitales	Leeaceae	Leea aculeata	Leea	0	0	0	0	83	1.92	0			1		17
Arecales	Arecaceae	Brahea aculeata	Brahea	0	0	0	0	0		0			2		3
Arecales	Arecaceae	Acrocomia aculeata	Acrocomia	0	0	0	0	0		0				30	1
Gentianales	Rubiaceae	Randia aculeata	Randia	0	0	0	0	0		0			7		4
Fabales	Fabaceae	Parkinsonia aculeata	Parkinsonia	1	0	0	1	74	1.87	0	107	0.62	3	28	1	0	4.67
Arecales	Arecaceae	Astrocaryum aculeatum	Astrocaryum	0	0	0	0	0		0	14950	1.46	6				9.61
Zingiberales	Zingiberaceae	Amomum aculeatum	Amomum	0	0	0	0	0		0				48	17	0.11
Lamiales	Verbenaceae	Clerodendrum aculeatum	Clerodendrum	0	0	0	0	61	1.79	0			14		12
Liliales	Liliaceae	Ruscus aculeatus	Ruscus	0	0	0	0	0		0	201.88	0.71	2	40	2	0	5.31
Ericales	Myrsinaceae	Ardisia acuminata	Ardisia	0	0	0	0	0		0			9		5
Malvales	Sterculiaceae	Cola acuminata	Cola	0	0	0	0	0		0	20000	1.13	3				9.9
Lamiales	Bignoniaceae	Markhamia acuminata	Markhamia	0	0	0	0	0		0			3
Piperales	Piperaceae	Peperomia acuminata	Peperomia	0	0	0	0	0		0			5		48
Zingiberales	Heliconiaceae	Heliconia acuminata	Heliconia	0	0	0	0	0		0	78.56	-1.1	3	24	27	-0.19	4.36
Lamiales	Boraginaceae	Ehretia acuminata	Ehretia	0	0	0	0	86	1.93	0			7	36	3	-0.93
Malvales	Bombacaceae	Ceiba acuminata	Ceiba	0	0	0	0	0		0	9	-1.14	3		6		2.2
Poales	Poaceae	Otatea acuminata	Otatea	0	0	0	0	0		0
Myrtales	Myrtaceae	Eugenia acuminata	Eugenia	0	0	0	0	0		0			22		2
Asterales	Campanulaceae	Cyanea acuminata	Cyanea	1	0	0	0	0		0					5
Gentianales	Apocynaceae	Ochrosia acuminata	Ochrosia	0	0	0	0	0		0					2
Acorales	Araceae	Monstera acuminata	Monstera	0	0	0	0	0		0					1
Polypodiales	Thelypteridaceae	Thelypteris acuminata	Thelypteris	0	0	0	0	0		0	0.01	0	4		9
Malvales	Dipterocarpaceae	Hopea acuminata	Hopea	0	0	0	0	0		0			9		4
Acorales	Araceae	Rhaphidophora acuminata	Rhaphidophora	0	0	0	0	0		0			2		5
Cornales	Nyssaceae	Camptotheca acuminata	Camptotheca	0	0	0	0	25	1.4	0				44	1
Piperales	Aristolochiaceae	Aristolochia acuminata	Aristolochia	0	0	0	0	48	1.68	0			9		36
Fabales	Fabaceae	Bauhinia acuminata	Bauhinia	0	0	0	0	93	1.97	0			34		16
Zingiberales	Musaceae	Musa acuminata	Musa	0	0	0	0	0		0
Arecales	Arecaceae	Carpentaria acuminata	Carpentaria	0	0	0	0	0		0
Acorales	Araceae	Philodendron acuminatissimum	Philodendron	0	0	0	0	56	1.75	0			2		6
Gentianales	Rubiaceae	Exostema acuminatum	Exostema	0	0	0	0	0		0					2
Commelinales	Commelinaceae	Aneilema acuminatum	Aneilema	0	0	0	0	49	1.69	0	0.56		1		10		-0.58
Myrtales	Myrtaceae	Callistemon acuminatus	Callistemon	0	0	0	0	0		0			25		2
Malvales	Sterculiaceae	Dombeya acutangula	Dombeya	0	0	0	0	20	1.3	0	4.4	0.2	14	54	8	0.9	1.48
Ericales	Lecythidaceae	Barringtonia acutangula	Barringtonia	0	0	0	0	17	1.23	0	1163		1	26	2	0.71	7.06
Sapindales	Sapindaceae	Tristiropsis acutangula	Tristiropsis	0	0	0	0	37	1.57	0
Cucurbitales	Cucurbitaceae	Luffa acutangula	Luffa	0	0	0	0	20	1.3	0	101.1	0.95	5	26	5	-0.45	4.62
Myrtales	Myrtaceae	Psidium acutangulum	Psidium	0	0	0	0	0		0	75	-0.43	5		3		4.32
Cucurbitales	Begoniaceae	Begonia acutifolia	Begonia	0	0	0	0	82	1.91	0			2		28
Caryophyllales	Nyctaginaceae	Boerhavia acutifolia	Boerhavia	1	0	0	0	0		0			6		5
Lamiales	Bignoniaceae	Jacaranda acutifolia	Jacaranda	0	0	0	0	0		0			4	36	3	0
Acorales	Araceae	Philodendron acutifolium	Philodendron	0	0	0	0	0		0			2		6
Caryophyllales	Caryophyllaceae	Schiedea adamantis	Schiedea	1	0	0	0	0		0					1
Acorales	Araceae	Monstera adansonii	Monstera	0	0	0	0	25	1.4	0					1
Fabales	Fabaceae	Delonix adansonioides	Delonix	0	0	0	0	53	1.72	0			3		2
Fabales	Fabaceae	Erythrina addisoniae	Erythrina	0	0	0	0	0		0			29		45
Asparagales	Orchidaceae	Encyclia adenocaula	Encyclia	0	0	0	0	0		0	0.01		1		1
Lamiales	Bignoniaceae	Haplophragma adenophyllum	Haplophragma	0	0	0	0	94	1.97	0				40	1
Lamiales	Acanthaceae	Justicia adhatoda	Justicia	0	0	0	0	35	1.54	0			6	34	84	-0.45
Polypodiales	Dryopteridaceae	Rumohra adiantiformis	Rumohra	0	0	0	0	31	1.49	0
Rosales	Crassulaceae	Sedum adolphii	Sedum	0	0	0	0	0		0			21		194
Caryophyllales	Cactaceae	Harrisia adscendens	Harrisia	0	0	0	0	0		0
Sapindales	Julianiaceae	Amphipterygium adstringens	Amphipterygium	0	0	0	0	16	1.2	0	92.73		1				4.53
Piperales	Piperaceae	Piper aduncum	Piper	0	0	0	0	24	1.38	0			25		47
Acorales	Araceae	Philodendron advena	Philodendron	0	0	0	0	0		0			2		6
Cucurbitales	Cucurbitaceae	Luffa aegyptiaca	Luffa	0	0	0	0	24	1.38	0	89	0.62	5	18	5	1.79	4.49
Zingiberales	Marantaceae	Calathea aemula	Calathea	0	0	0	0	0		0					7
Asterales	Goodeniaceae	Scaevola aemula	Scaevola	0	0	0	0	19	1.28	0			10		3
Zingiberales	Heliconiaceae	Heliconia aemygdiana	Heliconia	0	0	0	0	15	1.18	0			3	24	27	-0.19
Vitales	Leeaceae	Leea aequata	Leea	0	0	0	0	0		0			1	24	17	0.63
Arecales	Arecaceae	Palandra aequatorialis	Palandra	0	0	0	0	0		0
Commelinales	Commelinaceae	Aneilema aequinoctiale	Aneilema	0	0	0	0	0		0			1		10
Acorales	Lemnaceae	Lemna aequinoctialis	Lemna	1	0	0	1	115	2.06	0				40	13	0.43
Gentianales	Rubiaceae	Feretia aeruginescens	Feretia	0	0	0	0	0		0	17.66	0.71	2	22	1		2.87
Lamiales	Bignoniaceae	Godmania aesculifolia	Godmania	0	0	0	0	57	1.76	0			1
Poales	Poaceae	Triticum aestivum	Triticum	1	0	0	0	94	1.97	0	35.96	0.49	7	14	33	0.81	3.58
Liliales	Liliaceae	Leucojum aestivum	Leucojum	0	0	0	0	23	1.36	0	46.35	0.77	2	22	7	-1.61	3.84
Acorales	Araceae	Zantedeschia aethiopica	Zantedeschia	1	0	0	1	26	1.41	0	20.26		1	32	5	0	3.01
Lamiales	Lamiaceae	Tinnea aethiopica	Tinnea	0	0	0	0	24	1.38	0			1
Solanales	Solanaceae	Solanum aethiopicum	Solanum	0	0	0	0	51	1.71	0	2.7	-0.1	122	24	288	0.43	0.99
Polypodiales	Pteridaceae	Adiantum aethiopicum	Adiantum	0	0	0	0	25	1.4	0	0.01	0	5		29
Zingiberales	Zingiberaceae	Siphonochilus aethiopicus	Siphonochilus	0	0	0	0	0		0
Zingiberales	Costaceae	Costus afer	Costus	0	0	0	0	24	1.38	0			1		14
Zingiberales	Marantaceae	Calathea aff.	Calathea	0	0	0	0	0		0					7
Liliales	Liliaceae	Narcissus aff.	Narcissus	0	0	0	0	23	1.36	0			1		67
Commelinales	Commelinaceae	Murdannia aff.	Murdannia	0	0	0	0	24	1.38	0			2		15
Liliales	Liliaceae	Chlorophytum aff.	Chlorophytum	0	0	0	0	25	1.4	0			8		32
Malvales	Malvaceae	Hibiscus aff.	Hibiscus	0	0	0	0	24	1.38	0			55		56
Zingiberales	Zingiberaceae	Pleuranthodium aff.	Pleuranthodium	0	0	0	0	0		0
Zingiberales	Marantaceae	Phrynium aff.	Phrynium	0	0	0	0	0		0
Acorales	Araceae	Philodendron aff.	Philodendron	0	0	0	0	0		0			2		6
Zingiberales	Zingiberaceae	Zingiber aff.	Zingiber	0	0	0	0	0		0					14
Zingiberales	Heliconiaceae	Heliconia aff.	Heliconia	0	0	0	0	24	1.38	0			3		27
Rosales	Rosaceae	Cotoneaster aff.	Cotoneaster	0	0	0	0	24	1.38	0			29		55
Caryophyllales	Cactaceae	Pereskia aff.	Pereskia	0	0	0	0	0		0					12
Arecales	Arecaceae	Balaka aff.	Balaka	0	0	0	0	0		0
Apiales	Araliaceae	Schefflera aff.	Schefflera	0	0	0	0	17	1.23	0			8		2
Acorales	Araceae	Anthurium aff.	Anthurium	0	0	0	0	0		0			1		138
Zingiberales	Marantaceae	Ctenanthe aff.	Ctenanthe	0	0	0	0	0		0
Asparagales	Agavaceae	Agave aff.	Agave	0	0	0	0	21	1.32	0			24		25
Geraniales	Geraniaceae	Geranium aff.	Geranium	0	0	0	0	21	1.32	0			26		55
Asparagales	Orchidaceae	Oncidium aff.	Oncidium	0	0	0	0	37	1.57	0					11
Gentianales	Asclepiadaceae	Dischidia aff.	Dischidia	0	0	0	0	25	1.4	0
Rosales	Crassulaceae	Kalanchoe aff.	Kalanchoe	0	0	0	0	14	1.15	0			35		31
Zingiberales	Costaceae	Costus aff.	Costus	0	0	0	0	24	1.38	0			1		14
Zingiberales	Zingiberaceae	Alpinia aff.	Alpinia	0	0	0	0	0		0			1		14
Fabales	Malpighiaceae	Stigmaphyllon affine	Stigmaphyllon	0	0	0	0	0		0					5
Gentianales	Gentianaceae	Exacum affine	Exacum	0	0	0	0	16	1.2	0					13
Acorales	Araceae	Colocasia affinis	Colocasia	0	0	0	0	0		0					4
Ericales	Ebenaceae	Diospyros affinis	Diospyros	0	0	0	0	0		0			51		36
Lamiales	Acanthaceae	Ruellia affinis	Ruellia	0	0	0	0	25	1.4	0			7		37
Arecales	Arecaceae	Pritchardia affinis	Pritchardia	1	0	0	0	0		0			1		1
Lamiales	Acanthaceae	Thunbergia affinis	Thunbergia	0	0	0	0	25	1.4	0			2		7
Arecales	Arecaceae	Sommieria affinis	Sommieria	0	0	0	0	0		0				34	2	0
Gentianales	Rubiaceae	Timonius affinis	Timonius	0	0	0	0	36	1.56	0			1		1
Fabales	Fabaceae	Schotia afra	Schotia	0	0	0	0	0		0	908.2	0.71	2				6.81
Caryophyllales	Portulacaceae	Portulacaria afra	Portulacaria	0	0	0	0	69	1.84	0				44	1
Lamiales	Bignoniaceae	Kigelia africana	Kigelia	0	0	0	0	120	2.08	0	125		1		2		4.83
Fabales	Fabaceae	Cordyla africana	Cordyla	0	0	0	0	0		0	10000	0.39	4				9.21
Gentianales	Apocynaceae	Funtumia africana	Funtumia	0	0	0	0	0		0	59.37	0.71	2				4.08
Rosales	Ulmaceae	Celtis africana	Celtis	0	0	0	0	48	1.68	0	41.11	-0.87	13	20	13	0.94	3.72
Gentianales	Rubiaceae	Triainolepis africana	Triainolepis	0	0	0	0	24	1.38	0
Rosales	Moraceae	Treculia africana	Treculia	0	0	0	0	15	1.18	0	188		1				5.24
Malvales	Sterculiaceae	Sterculia africana	Sterculia	0	0	0	0	0		0	126	-0.48	22		10		4.84
Gentianales	Apocynaceae	Tabernaemontana africana	Tabernaemontana	0	0	0	0	28	1.45	0			9		19
Ericales	Myrsinaceae	Myrsine africana	Myrsine	0	0	0	0	20	1.3	0	14	-0.27	8	46	12	0.29	2.64
Acorales	Araceae	Rhaphidophora africana	Rhaphidophora	0	0	0	0	0		0			2		5
Lamiales	Boraginaceae	Cordia africana	Cordia	0	0	0	0	94	1.97	0	326	0.25	36		22		5.79
Fabales	Fabaceae	Peltophorum africanum	Peltophorum	0	0	0	0	81	1.91	0	202.78	0.61	3	26	7	-0.3	5.31
Liliales	Liliaceae	Asparagus africanus	Asparagus	0	0	0	0	61	1.79	0	56.31	0.91	26	20	41	0.57	4.03
Acorales	Araceae	Anubias afzelii	Anubias	0	0	0	0	0		0				48	8	0
Acorales	Araceae	Nephthytis afzelii	Nephthytis	0	0	0	0	0		0					3
Malpighiales	Euphorbiaceae	Excoecaria agallocha	Excoecaria	0	0	0	0	0		0					2
Myrtales	Myrtaceae	Eucalyptus agglomerata	Eucalyptus	0	0	0	0	101	2	0	11.1	0.01	584		21		2.41
Fabales	Fabaceae	Adenanthera aglaosperma	Adenanthera	0	0	0	0	0		0			3		1
Lamiales	Verbenaceae	Vitex agnus-castus	Vitex	0	0	0	0	26	1.41	0	9.7	-0.51	4		6		2.27
Poales	Poaceae	Cenchrus agrimonioides	Cenchrus	1	0	0	0	0		0			12		12
Gentianales	Apocynaceae	Thevetia ahouai	Thevetia	0	0	0	0	64	1.81	0	323.33	-0.91	3		2		5.78
Liliales	Liliaceae	Zephyranthes ajax-pearce	Zephyranthes	0	0	0	0	0		0			3		20
Fabales	Fabaceae	Senna alata	Senna	1	0	0	1	81	1.91	0	38.5	0.83	73	28	7	0.74	3.65
Lamiales	Bignoniaceae	Crescentia alata	Crescentia	0	0	0	0	0		0	54	0.71	2		1		3.99
Lamiales	Acanthaceae	Thunbergia alata	Thunbergia	1	0	0	1	0		0	25.8	-0.71	2	18	7	0.76	3.25
Solanales	Solanaceae	Nicotiana alata	Nicotiana	0	0	0	0	60	1.78	0	0.1	-0.02	26	18	72	1.3	-2.3
Myrtales	Combretaceae	Terminalia alata	Terminalia	0	0	0	0	0		0	1916.65	0.19	56		9		7.56
Malvales	Sterculiaceae	Pterygota alata	Pterygota	0	0	0	0	68	1.83	0			2	40	1
Asparagales	Orchidaceae	Encyclia alata	Encyclia	0	0	0	0	0		0	0.01		1		1
Lamiales	Oleaceae	Schrebera alata	Schrebera	0	0	0	0	18	1.26	0			1	44	2	0.71
Dioscoreales	Dioscoreaceae	Dioscorea alata	Dioscorea	1	0	0	1	400	2.6	0			18		53
Asterales	Asteraceae	Onoseris alata	Onoseris	0	0	0	0	24	1.38	0					2
Arecales	Arecaceae	Coccothrinax alata	Coccothrinax	0	0	0	0	68	1.83	0					3
Arecales	Arecaceae	Astrocaryum alatum	Astrocaryum	0	0	0	0	0		0			6
Lamiales	Acanthaceae	Pseuderanthemum alatum	Pseuderanthemum	0	0	0	0	52	1.72	0				42	4	0
Rosales	Moraceae	Morus alba	Morus	1	0	1	1	98	1.99	0	9	1.97	6				2.2
Solanales	Convolvulaceae	Ipomoea alba	Ipomoea	1	0	1	1	0		0			61	30	61	0.24
Liliales	Liliaceae	Zephyranthes alba	Zephyranthes	0	0	0	0	0		0			3		20
Fabales	Fabaceae	Prosopis alba	Prosopis	0	0	0	0	0		0	83.33	-0.26	15	28	25	0.56	4.42
Caryophyllales	Basellaceae	Basella alba	Basella	1	0	0	0	0		0	38.4	0.71	2				3.65
Fagales	Fagaceae	Quercus alba	Quercus	0	0	0	0	0		0	2997	0.31	71		51		8.01
Gentianales	Apocynaceae	Plumeria alba	Plumeria	0	0	0	0	14	1.15	0	24	-0.71	2	54	6	-2.04	3.18
Zingiberales	Strelitziaceae	Strelitzia alba	Strelitzia	0	0	0	0	0		0			2		2
Myrtales	Myrtaceae	Eucalyptus alba	Eucalyptus	0	0	0	0	81	1.91	0	2.38	-0.13	584		21		0.87
Gentianales	Apocynaceae	Tabernaemontana alba	Tabernaemontana	0	0	0	0	12	1.08	0	60	-0.63	9		19		4.09
Gentianales	Rubiaceae	Chiococca alba	Chiococca	0	0	0	0	0		0	14.63	0.71	2		1		2.68
Arecales	Arecaceae	Copernicia alba	Copernicia	0	0	0	0	0		0					2
Lamiales	Acanthaceae	Justicia alba	Justicia	0	0	0	0	0		0			6		84
Myrtales	Myrtaceae	Eucalyptus albens	Eucalyptus	1	0	0	1	82	1.91	0	3	-0.12	584		21		1.1
Commelinales	Commelinaceae	Palisota albertii	Palisota	0	0	0	0	0		0					4
Zingiberales	Marantaceae	Calathea albertii	Calathea	0	0	0	0	55	1.74	0					7
Arecales	Arecaceae	Linospadix albertisiana	Linospadix	0	0	0	0	0		0					1
Caryophyllales	Polygonaceae	Rumex albescens	Rumex	1	0	0	0	0		0			14		77
Bromeliales	Bromeliaceae	Tillandsia albida	Tillandsia	0	0	0	0	0		0			4		43
Rosales	Urticaceae	Pipturus albidus	Pipturus	1	0	0	0	0		0			1
Lamiales	Gesneriaceae	Aeschynanthus albidus	Aeschynanthus	0	0	0	0	0		0			3		4
Liliales	Liliaceae	Lycoris albiflora	Lycoris	0	0	0	0	0		0				17	22	0.64
Zingiberales	Zingiberaceae	Aframomum albiflorum	Aframomum	0	0	0	0	23	1.36	0			2		3
Lamiales	Acanthaceae	Fittonia albivenis	Fittonia	0	0	0	0	68	1.83	0				36	2	0
Acorales	Araceae	Zantedeschia albomaculata	Zantedeschia	0	0	0	0	0		0			1		5
Asparagales	Orchidaceae	Trichocentrum albopurpureum	Trichocentrum	0	0	0	0	37	1.57	0
Lamiales	Acanthaceae	Barleria albostellata	Barleria	0	0	0	0	25	1.4	0	16.73	-0.09	7		17		2.82
Poales	Cyperaceae	Cyperus albostriatus	Cyperus	0	0	0	0	0		0			104		66
Ericales	Ericaceae	Rhododendron albrechtii	Rhododendron	0	0	0	0	0		0			28		35
Santalales	Santalaceae	Santalum album	Santalum	0	0	0	0	46	1.66	0	97	-0.91	6	21	1		4.57
Arecales	Arecaceae	Dictyosperma album	Dictyosperma	0	0	0	0	91	1.96	0
Fabales	Fabaceae	Lupinus albus	Lupinus	0	0	0	0	69	1.84	0	289	1.97	59	50	24	-0.93	5.67
Polypodiales	Polypodiaceae	Platycerium alcicorne	Platycerium	0	0	0	0	0		0	0.01	0	2
Asparagales	Agavaceae	Dracaena aletriformis	Dracaena	0	0	0	0	0		0			7		17
Arecales	Arecaceae	Archontophoenix alexandrae	Archontophoenix	1	0	1	1	61	1.79	0				32	3	0
Arecales	Arecaceae	Livistona alfredii	Livistona	0	0	0	0	0		0			5		2
Apiales	Araliaceae	Hedera algeriensis	Hedera	0	0	0	0	0		0			2	96	11	0
Arecales	Arecaceae	Areca alicae	Areca	0	0	0	0	30	1.48	0			1		4
Rosales	Moraceae	Brosimum alicastrum	Brosimum	0	0	0	0	71	1.85	0	1375	0.71	2				7.23
Cucurbitales	Begoniaceae	Begonia alice-clarkiae	Begonia	0	0	0	0	24	1.38	0			2		28
Liliales	Liliaceae	Chlorophytum alismaefolium	Chlorophytum	0	0	0	0	0		0			8		32
Rosales	Rosaceae	Rubus allegheniensis	Rubus	0	0	0	0	0		0	2.4	-0.03	102	14	220	1.2	0.88
Arecales	Arecaceae	Attalea allenii	Attalea	0	0	0	0	0		0			3
Zingiberales	Marantaceae	Calathea allenii	Calathea	0	0	0	0	0		0					7
Lamiales	Gesneriaceae	Columnea allenii	Columnea	0	0	0	0	0		0					15
Bromeliales	Bromeliaceae	Aechmea allenii	Aechmea	0	0	0	0	0		0			6		3
Lamiales	Boraginaceae	Cordia alliodora	Cordia	0	0	0	0	24	1.38	0	33	-0.45	36	30	22	0.25	3.5
Zingiberales	Marantaceae	Calathea allouia	Calathea	0	0	0	0	0		0					7
Ericales	Sapotaceae	Pouteria alnifolia	Pouteria	0	0	0	0	0		0			19		2
Asparagales	Agavaceae	Yucca aloifolia	Yucca	0	0	0	0	0		0	30.24	-0.53	21		5		3.41
Asparagales	Orchidaceae	Cymbidium aloifolium	Cymbidium	0	0	0	0	120	2.08	0				40	40	0.06
Zingiberales	Zingiberaceae	Renealmia alpinia	Renealmia	0	0	0	0	72	1.86	0					1
Arecales	Arecaceae	Ceroxylon alpinum	Ceroxylon	0	0	0	0	0		0					2
Oxalidales	Oxalidaceae	Oxalis alstonii	Oxalis	0	0	0	0	24	1.38	0			15	10	87	0.92
Cycadales	Zamiaceae	Encephalartos altensteinii	Encephalartos	0	0	0	0	0		0					2
Arecales	Arecaceae	Chamaedorea alternans	Chamaedorea	0	0	0	0	0		0			6		7
Lamiales	Acanthaceae	Hemigraphis alternata	Hemigraphis	1	0	0	1	82	1.91	0					4
Poales	Cyperaceae	Cyperus alternifolius	Cyperus	0	0	0	0	20	1.3	0			104	32	66	0.95
Arecales	Arecaceae	Johannesteijsmannia altifrons	Johannesteijsmannia	0	0	0	0	0		0				34	1
Rosales	Moraceae	Artocarpus altilis	Artocarpus	1	0	0	1	400	2.6	0	5898	1	11				8.68
Arecales	Arecaceae	Socratea altissima	Socratea	0	0	0	0	0		0			1		1
Caryophyllales	Cactaceae	Browningia altissima	Browningia	0	0	0	0	0		0
Lamiales	Lamiaceae	Scutellaria altissima	Scutellaria	0	0	0	0	0		0			18	30	64	-0.26
Zingiberales	Marantaceae	Calathea altissima	Calathea	0	0	0	0	0		0					7
Liliales	Liliaceae	Hemerocallis altissima	Hemerocallis	0	0	0	0	0		0			2		17
Polypodiales	Pteridaceae	Pteris altissima	Pteris	0	0	0	0	0		0	0.01	0	7		32
Rosales	Moraceae	Ficus altissima	Ficus	0	0	0	0	84	1.92	0	0.46	-0.17	61				-0.78
Liliales	Liliaceae	Crinum amabile	Crinum	0	0	0	0	81	1.91	0				22	28	0.32
Lamiales	Boraginaceae	Cynoglossum amabile	Cynoglossum	1	0	0	0	80	1.9	0	5.67	-1.21	10	24	21	0	1.74
Lamiales	Gesneriaceae	Kohleria amabilis	Kohleria	0	0	0	0	0		0					2
Zingiberales	Marantaceae	Ctenanthe amabilis	Ctenanthe	0	0	0	0	25	1.4	0
Arecales	Arecaceae	Chamaedorea amabilis	Chamaedorea	0	0	0	0	0		0			6		7
Asparagales	Orchidaceae	Phalaenopsis amabilis	Phalaenopsis	0	0	0	0	52	1.72	0				76	3	-1.15
Dipsacales	Caprifoliaceae	Kolkwitzia amabilis	Kolkwitzia	0	0	0	0	0		0				32	1
Zingiberales	Zingiberaceae	Curcuma amada	Curcuma	0	0	0	0	0		0					11
Rosales	Moraceae	Ficus amadiensis	Ficus	0	0	0	0	16	1.2	0			61
Piperales	Piperaceae	Piper amalago	Piper	0	0	0	0	19	1.28	0	1.53	-0.23	25		47		0.43
Liliales	Liliaceae	Chlorophytum amaniense	Chlorophytum	0	0	0	0	0		0			8	14	32	0.75
Sapindales	Simaroubaceae	Quassia amara	Quassia	0	0	0	0	63	1.8	0			2
Sapindales	Simaroubaceae	Soulamea amara	Soulamea	0	0	0	0	15	1.18	0
Arecales	Arecaceae	Syagrus amara	Syagrus	0	0	0	0	0		0			1		3
Santalales	Amaranthaceae	Deeringia amaranthoides	Deeringia	0	0	0	0	0		0	0.19	0.71	2				-1.66
Zingiberales	Zingiberaceae	Zingiber amaricans	Zingiber	0	0	0	0	51	1.71	0					14
Pandanales	Pandanaceae	Pandanus amaryllifolius	Pandanus	0	0	0	0	21	1.32	0			5	70	6	-1.2
Nymphaeales	Nymphaeaceae	Victoria amazonica	Victoria	0	0	0	0	0		0					2
Liliales	Liliaceae	Eucharis amazonica	Eucharis	0	0	0	0	51	1.71	0					2
Zingiberales	Marantaceae	Maranta amazonica	Maranta	0	0	0	0	26	1.41	0			2		5
Rhamnales	Vitaceae	Cissus amazonica	Cissus	0	0	0	0	0		0			20		14
Fabales	Fabaceae	Erythrina amazonica	Erythrina	0	0	0	0	28	1.45	0			29	84	45	-1.82
Caryophyllales	Cactaceae	Disocactus amazonicus	Disocactus	0	0	0	0	0		0				22	11	0
Ranunculales	Ranunculaceae	Consolida ambigua	Consolida	0	0	0	0	69	1.84	0	1.44	0.66	5	16	20	0.1	0.36
Lamiales	Lamiaceae	Phyllostegia ambigua	Phyllostegia	1	0	0	0	0		0
Arecales	Arecaceae	Iguanura ambigua	Iguanura	0	0	0	0	0		0					1
Arecales	Arecaceae	Ptychosperma ambiguum	Ptychosperma	0	0	0	0	0		0			2		1
Lamiales	Lamiaceae	Plectranthus ambiguus	Plectranthus	0	0	0	0	24	1.38	0			38		25
Gentianales	Apocynaceae	Strophanthus amboensis	Strophanthus	0	0	0	0	0		0			4		6
Liliales	Liliaceae	Proiphys amboinensis	Proiphys	0	0	0	0	120	2.08	0
Malpighiales	Euphorbiaceae	Pimelodendron amboinicum	Pimelodendron	0	0	0	0	0		0				22	1
Lamiales	Lamiaceae	Plectranthus amboinicus	Plectranthus	0	0	0	0	52	1.72	0	0.14	-0.9	38		25		-1.97
Lamiales	Verbenaceae	Vitex amboniensis	Vitex	0	0	0	0	24	1.38	0			4		6
Caryophyllales	Chenopodiaceae	Chenopodium ambrosioides	Chenopodium	1	0	0	0	47	1.67	0	0.7	0	47	32	65	-0.17	-0.36
Malvales	Tiliaceae	Berrya ameliae	Berrya	0	0	0	0	0		0			1
Asterales	Asteraceae	Felicia amelloides	Felicia	0	0	0	0	71	1.85	0	2	1.58	12	18	4	-0.5	0.69
Alismatales	Hydrocharitaceae	Vallisneria americana	Vallisneria	0	0	0	0	77	1.89	0				20	7	0.38
Caryophyllales	Polygonaceae	Triplaris americana	Triplaris	0	0	0	0	56	1.75	0			2
Laurales	Lauraceae	Persea americana	Persea	1	0	0	1	101	2	0	15308	2.04	6	24	3	0	9.64
Fabales	Fabaceae	Apios americana	Apios	0	0	0	0	0		0				33	1
Gentianales	Rubiaceae	Genipa americana	Genipa	0	0	0	0	0		0	109		1	20	2	0	4.69
Fabales	Fabaceae	Erythrina americana	Erythrina	0	0	0	0	23	1.36	0			29		45
Rosales	Moraceae	Ficus americana	Ficus	0	0	0	0	51	1.71	0			61
Asparagales	Agavaceae	Agave americana	Agave	1	0	0	0	0		0	30.24	4.11	24	60	25	0.46	3.41
Malpighiales	Clusiaceae	Mammea americana	Mammea	0	0	0	0	85	1.93	0			1
Solanales	Solanaceae	Brunfelsia americana	Brunfelsia	0	0	0	0	81	1.91	0	4.62	0.71	2	22	6	0	1.53
Asterales	Asteraceae	Centaurea americana	Centaurea	0	0	0	0	70	1.85	0	11.3	1.61	56	26	314	-0.01	2.42
Solanales	Solanaceae	Browallia americana	Browallia	0	0	0	0	71	1.85	0			2	22	2	0
Rosales	Ulmaceae	Ulmus americana	Ulmus	0	0	0	0	0		0	5.4	-0.53	16	56	25	-4.8	1.69
Lamiales	Verbenaceae	Callicarpa americana	Callicarpa	0	0	0	0	24	1.38	0	6.5	1.59	5				1.87
Lamiales	Oleaceae	Fraxinus americana	Fraxinus	1	0	0	0	0		0	38.1	-0.35	26	46	12	0.3	3.64
Solanales	Solanaceae	Solanum americanum	Solanum	1	0	0	0	0		0	0.59	-0.2	122	24	288	0.43	-0.53
Liliales	Liliaceae	Crinum americanum	Crinum	0	0	0	0	0		0					28
Lamiales	Lamiaceae	Ocimum americanum	Ocimum	0	0	0	0	21	1.32	0	0.7	-0.86	10	72	25	-1.44	-0.36
Laurales	Hernandiaceae	Gyrocarpus americanus	Gyrocarpus	0	0	0	0	0		0	361	2.67	2				5.89
Asparagales	Orchidaceae	Cattleya amethystoglossa	Cattleya	0	0	0	0	0		0	0.01	1.43	2		2
Arecales	Arecaceae	Metroxylon amicarum	Metroxylon	0	0	0	0	0		0					1
Lamiales	Verbenaceae	Faradaya amicorum	Faradaya	0	0	0	0	42	1.62	0			1
Solanales	Solanaceae	Solanum amicorum	Solanum	0	0	0	0	21	1.32	0			122		288
Arecales	Arecaceae	Itaya amicorum	Itaya	0	0	0	0	0		0				36	1
Sapindales	Meliaceae	Vavaea amicorum	Vavaea	0	0	0	0	0		0
Acorales	Araceae	Anthurium amnicola	Anthurium	0	0	0	0	0		0			1	30	138	0.3
Bromeliales	Bromeliaceae	Billbergia amoena	Billbergia	0	0	0	0	0		0
Caryophyllales	Aizoaceae	Lampranthus amoenus	Lampranthus	0	0	0	0	0		0	0.5	-0.37	15				-0.69
Rosales	Moraceae	Ficus ampelas	Ficus	0	0	0	0	76	1.88	0			61
Liliales	Liliaceae	Allium ampeloprasum	Allium	0	0	0	0	0		0	2.52	-0.22	57	16	450	0.4	0.92
Malvales	Sterculiaceae	Sterculia ampla	Sterculia	0	0	0	0	25	1.4	0			22		10
Laurales	Lauraceae	Cryptocarya ampla	Cryptocarya	0	0	0	0	0		0			13
Polypodiales	Polypodiaceae	Colysis ampla	Colysis	0	0	0	0	44	1.64	0					6
Cucurbitales	Begoniaceae	Begonia ampla	Begonia	0	0	0	0	24	1.38	0			2	40	28	-0.02
Lamiales	Boraginaceae	Heliotropium amplexicaule	Heliotropium	1	0	0	1	94	1.97	0			29		34
Piperales	Piperaceae	Peperomia amplexicaulis	Peperomia	0	0	0	0	24	1.38	0			5		48
Gentianales	Asclepiadaceae	Ceropegia ampliata	Ceropegia	0	0	0	0	14	1.15	0			1		19
Asparagales	Orchidaceae	Oncidium ampliatum	Oncidium	0	0	0	0	37	1.57	0					11
Laurales	Monimiaceae	Tambourissa amplifolia	Tambourissa	0	0	0	0	0		0			2		9
Myrtales	Myrtaceae	Eucalyptus amplifolia	Eucalyptus	0	0	0	0	78	1.89	0	2.55	-0.12	584		21		0.94
Arecales	Arecaceae	Licuala amplifrons	Licuala	0	0	0	0	0		0			1		1
Rosales	Moraceae	Ficus amplissima	Ficus	0	0	0	0	51	1.71	0			61
Bromeliales	Bromeliaceae	Neoregelia ampullacea	Neoregelia	0	0	0	0	0		0
Asparagales	Orchidaceae	Ascocentrum ampullaceum	Ascocentrum	0	0	0	0	0		0
Asterales	Asteraceae	Vernonia amygdalina	Vernonia	0	0	0	0	0		0	0.68	-0.5	64	40	168	-0.33	-0.39
Sapindales	Sapindaceae	Cupaniopsis anacardioides	Cupaniopsis	0	0	0	0	59	1.77	0	199.03	0.99	3		1		5.29
Sapindales	Anacardiaceae	Semecarpus anacardium	Semecarpus	0	0	0	0	0		0			1	58	1
Fabales	Fabaceae	Laburnum anagyroides	Laburnum	0	0	0	0	0		0	37	0.71	2	42	2	0.71	3.61
Zingiberales	Costaceae	Tapeinochilos ananassae	Tapeinochilos	0	0	0	0	22	1.34	0
Bromeliales	Bromeliaceae	Ananas ananassoides	Ananas	0	0	0	0	61	1.79	0				50	4	0
Laurales	Lauraceae	Beilschmiedia anay	Beilschmiedia	0	0	0	0	35	1.54	0			10		1
Asparagales	Orchidaceae	Laelia anceps	Laelia	0	0	0	0	0		0	0.01		1
Acorales	Araceae	Gymnostachys anceps	Gymnostachys	0	0	0	0	0		0				48	1
Malvales	Malvaceae	Hibiscus andersonii	Hibiscus	0	0	0	0	0		0			55		56
Asparagales	Orchidaceae	Cyrtopodium andersonii	Cyrtopodium	0	0	0	0	0		0	0.01		1	46	2	0
Zingiberales	Marantaceae	Calathea anderssonii	Calathea	0	0	0	0	0		0					7
Acorales	Araceae	Anthurium andicola	Anthurium	0	0	0	0	0		0			1	30	138	0.3
Polypodiales	Polypodiaceae	Platycerium andinum	Platycerium	0	0	0	0	0		0	0.01	0	2
Acorales	Araceae	Anthurium andraeanum	Anthurium	0	0	0	0	0		0			1	30	138	0.3
Acorales	Araceae	Philodendron andreanum	Philodendron	0	0	0	0	56	1.75	0			2	32	6	0.53
Acorales	Araceae	Stenospermation andreanum	Stenospermation	0	0	0	0	24	1.38	0
Malpighiales	Euphorbiaceae	Sauropus androgynus	Sauropus	0	0	0	0	37	1.57	0			1	26	3	1.15
Fabales	Fabaceae	Acacia aneura	Acacia	1	0	0	0	71	1.85	0	15.78	-0.34	555		51		2.76
Sapindales	Meliaceae	Entandrophragma angolense	Entandrophragma	0	0	0	0	0		0	376.6	-0.42	8				5.93
Polypodiales	Dryopteridaceae	Tectaria angulata	Tectaria	0	0	0	0	21	1.32	0	0.01		1		14
Cucurbitales	Cucurbitaceae	Cucumis anguria	Cucumis	0	0	0	0	17	1.23	0	9.7	-0.28	19	24	28	0.51	2.27
Zingiberales	Heliconiaceae	Heliconia angusta	Heliconia	0	0	0	0	30	1.48	0			3		27
Polypodiales	Polypodiaceae	Pleopeltis angusta	Pleopeltis	0	0	0	0	24	1.38	0					1
Polypodiales	Polypodiaceae	Pyrrosia angustata	Pyrrosia	0	0	0	0	24	1.38	0					12
Acorales	Araceae	Syngonium angustatum	Syngonium	0	0	0	0	70	1.85	0					8
Lamiales	Oleaceae	Fraxinus angustifolia	Fraxinus	0	0	0	0	0		0	71.31	0.61	26	46	12	0.3	4.27
Bromeliales	Bromeliaceae	Pitcairnia angustifolia	Pitcairnia	0	0	0	0	69	1.84	0				50	13	0
Pandanales	Cyclanthaceae	Ludovia angustifolia	Ludovia	0	0	0	0	0		0
Malvales	Malvaceae	Julostylis angustifolia	Julostylis	0	0	0	0	19	1.28	0
Apiales	Araliaceae	Schefflera angustifolia	Schefflera	0	0	0	0	19	1.28	0			8		2
Zingiberales	Zingiberaceae	Kaempferia angustifolia	Kaempferia	0	0	0	0	0		0				36	5	-0.03
Rosales	Rosaceae	Pyracantha angustifolia	Pyracantha	1	0	0	1	73	1.86	0	44.33	1.1	3		2		3.79
Podocarpales	Araucariaceae	Araucaria angustifolia	Araucaria	0	0	0	0	91	1.96	0				26	10	0
Cycadales	Zamiaceae	Zamia angustifolia	Zamia	0	0	0	0	0		0				16	32	0.72
Commelinales	Commelinaceae	Murdannia angustifolia	Murdannia	0	0	0	0	25	1.4	0			2		15
Arecales	Arecaceae	Bactris angustifolia	Bactris	0	0	0	0	0		0			6		4
Gentianales	Apocynaceae	Wrightia angustifolia	Wrightia	0	0	0	0	0		0			3		2
Poales	Cyperaceae	Machaerina angustifolia	Machaerina	1	0	0	0	0		0			1
Lamiales	Lamiaceae	Lavandula angustifolia	Lavandula	0	0	0	0	0		0	1.02	1.24	12	48	7	-0.82	0.02
Gentianales	Apocynaceae	Mascarenhasia angustifolia	Mascarenhasia	0	0	0	0	0		0	3.44	-1.15	3		1		1.24
Asparagales	Agavaceae	Dracaena angustifolia	Dracaena	0	0	0	0	21	1.32	0			7		17
Zingiberales	Zingiberaceae	Aframomum angustifolium	Aframomum	0	0	0	0	0		0			2		3
Arecales	Arecaceae	Ptychosperma angustifolium	Ptychosperma	0	0	0	0	0		0			2		1
Malvales	Elaeocarpaceae	Elaeocarpus angustifolius	Elaeocarpus	0	0	0	0	101	2	0	4510	1.07	17		1		8.41
Asterales	Asteraceae	Helianthus angustifolius	Helianthus	0	0	0	0	59	1.77	0			24	34	35	0.38
Gentianales	Rubiaceae	Ixora angustilimba	Ixora	0	0	0	0	18	1.26	0			5		17
Acorales	Araceae	Philodendron angustisectum	Philodendron	0	0	0	0	24	1.38	0			2		6
Asparagales	Agavaceae	Cordyline angustissima	Cordyline	0	0	0	0	24	1.38	0			8		4
Fabales	Fabaceae	Acacia angustissima	Acacia	0	0	0	0	24	1.38	0	10.1	-0.43	555		51		2.31
Austrobaileyales	Illiciaceae	Illicium anisatum	Illicium	0	0	0	0	0		0	37.24	0.82	5	28	4	0	3.62
Myrtales	Lythraceae	Lagerstroemia anisoptera	Lagerstroemia	0	0	0	0	25	1.4	0			10		2
Acorales	Araceae	Philodendron anisototum	Philodendron	0	0	0	0	0		0			2		6
Arecales	Arecaceae	Chrysalidocarpus ankaizinensis	Chrysalidocarpus	0	0	0	0	0		0					1
Zingiberales	Marantaceae	Calathea annae	Calathea	0	0	0	0	0		0					7
Solanales	Solanaceae	Capsicum annuum	Capsicum	1	0	0	1	115	2.06	0	1.19	-1.79	3	24	16	0.29	0.17
Asterales	Asteraceae	Helianthus annuus	Helianthus	1	1	1	1	47	1.67	0	42.8	4.59	24	20	35	1.03	3.76
Aquifoliales	Aquifoliaceae	Ilex anomala	Ilex	1	0	0	0	0		0			3	80	22	-1.71
Lamiales	Boraginaceae	Heliotropium anomalum	Heliotropium	1	0	0	0	0		0			29	28	34	0.1
Acorales	Araceae	Pseudodracontium anomalum	Pseudodracontium	0	0	0	0	0		0					1
Asparagales	Orchidaceae	Dendrobium anosmum	Dendrobium	0	0	0	0	66	1.82	0	0.01	13.67	2	38	202	0.19
Cyatheales	Dicksoniaceae	Dicksonia antarctica	Dicksonia	0	0	0	0	0		0
Asparagales	Orchidaceae	Dendrobium antennatum	Dendrobium	0	0	0	0	0		0	0.01	13.67	2	38	202	0.19
Malpighiales	Achariaceae	Hydnocarpus anthelminthica	Hydnocarpus	0	0	0	0	73	1.86	0			2		3
Caryophyllales	Cactaceae	Selenicereus anthonyanus	Selenicereus	0	0	0	0	0		0					1
Sapindales	Meliaceae	Khaya anthotheca	Khaya	0	0	0	0	0		0	248	0.89	6				5.51
Rosales	Rosaceae	Osteomeles anthyllidifolia	Osteomeles	1	0	0	0	0		0			1		2
Bromeliales	Bromeliaceae	Bromelia antiacantha	Bromelia	0	0	0	0	0		0			1		1
Gentianales	Apocynaceae	Wrightia antidysenterica	Wrightia	0	0	0	0	24	1.38	0			3		2
Polypodiales	Aspleniaceae	Asplenium antiguum	Asplenium	0	0	0	0	0		0	0.01	0	2		100
Bromeliales	Bromeliaceae	Hohenbergia antillana	Hohenbergia	0	0	0	0	0		0
Arecales	Arecaceae	Zombia antillarum	Zombia	0	0	0	0	0		0			1
Acorales	Araceae	Anthurium antioquiense	Anthurium	0	0	0	0	0		0			1	30	138	0.3
Lamiales	Scrophulariaceae	Lindernia antipoda	Lindernia	1	0	0	1	23	1.36	0			5	36	10	-1.99
Malpighiales	Euphorbiaceae	Euphorbia antiquorum	Euphorbia	0	0	0	0	81	1.91	0			83	60	203	-2.34
Malvales	Sterculiaceae	Sterculia apetala	Sterculia	0	0	0	0	95	1.98	0	1899	2.25	22		10		7.55
Arecales	Arecaceae	Linospadix apetiolata	Linospadix	0	0	0	0	21	1.32	0					1
Bromeliales	Bromeliaceae	Pepinia aphelandriflora	Pepinia	0	0	0	0	0		0
Caryophyllales	Tamaricaceae	Tamarix aphylla	Tamarix	0	0	0	0	83	1.92	0	1	1.78	5	24	15	0	0
Asparagales	Orchidaceae	Micropera apiculata	Micropera	0	0	0	0	0		0					3
Polypodiales	Dryopteridaceae	Tectaria apiifolia	Tectaria	0	0	0	0	0		0	0.01		1		14
Polypodiales	Dryopteridaceae	Maxonia apiifolia	Maxonia	0	0	0	0	0		0
Arecales	Arecaceae	Oraniopsis appendiculata	Oraniopsis	0	0	0	0	0		0	1800		1				7.5
Zingiberales	Marantaceae	Calathea applicata	Calathea	0	0	0	0	0		0					7
Commelinales	Smilacaceae	Smilax aptera	Smilax	0	0	0	0	0		0			20		39
Sapindales	Anacardiaceae	Mangifera aquaea	Mangifera	0	0	0	0	0		0			1		3
Solanales	Convolvulaceae	Ipomoea aquatica	Ipomoea	1	1	1	1	82	1.91	0	43.5	-0.13	61	30	61	0.24	3.77
Lamiales	Lamiaceae	Mentha aquatica	Mentha	0	0	0	0	19	1.28	0	0.1	0.11	11	96	36	-1.89	-2.3
Lamiales	Scrophulariaceae	Limnophila aquatica	Limnophila	0	0	0	0	0		0			2		6
Nymphaeales	Cabombaceae	Cabomba aquatica	Cabomba	0	0	0	0	20	1.3	0			1		2
Santalales	Amaranthaceae	Centrostachys aquatica	Centrostachys	0	0	0	0	21	1.32	0
Malvales	Bombacaceae	Pachira aquatica	Pachira	0	0	0	0	80	1.9	0	1730	-0.29	4	88	1		7.46
Solanales	Menyanthaceae	Nymphoides aquatica	Nymphoides	0	0	0	0	24	1.38	0			2		6
Saxifragales	Haloragaceae	Myriophyllum aquaticum	Myriophyllum	1	1	1	1	91	1.96	0			5		7
Myrtales	Myrtaceae	Syzygium aqueum	Syzygium	0	0	0	0	93	1.97	0			56		6
Aquifoliales	Aquifoliaceae	Ilex aquifolium	Ilex	1	0	1	1	67	1.83	0	27	0.86	3	40	22	0.28	3.3
Ranunculales	Berberidaceae	Mahonia aquifolium	Mahonia	0	0	0	0	26	1.41	0	10.25	-0.41	5	28	5	0.45	2.33
Bromeliales	Bromeliaceae	Aechmea aquilega	Aechmea	0	0	0	0	63	1.8	0	1.08	1.16	6		3		0.08
Polypodiales	Dennstaedtiaceae	Pteridium aquilinum	Pteridium	1	0	0	0	0		0	0.01		1	104	1		-4.61
Gentianales	Rubiaceae	Coffea arabica	Coffea	1	0	0	1	0		0	188.3	0.2	9	44	10	-1.45	5.24
Zingiberales	Costaceae	Costus arabicus	Costus	0	0	0	0	0		0			1		14
Apiales	Apiaceae	Steganotaenia araliacea	Steganotaenia	0	0	0	0	24	1.38	0	5.64		1				1.73
Trochodendrales	Trochodendraceae	Trochodendron aralioides	Trochodendron	0	0	0	0	23	1.36	0	0.15		1				-1.9
Podocarpales	Araucariaceae	Araucaria araucana	Araucaria	0	0	0	0	0		0				26	10	0
Bromeliales	Bromeliaceae	Tillandsia araujei	Tillandsia	0	0	0	0	0		0			4		43
Sapindales	Zygophyllaceae	Bulnesia arborea	Bulnesia	0	0	0	0	0		0	186.46	0.71	2		2		5.23
Malpighiales	Violaceae	Corynostylis arborea	Corynostylis	0	0	0	0	20	1.3	0
Lamiales	Verbenaceae	Gmelina arborea	Gmelina	0	0	0	0	70	1.85	0	923	0.71	2	40	1		6.83
Gentianales	Rubiaceae	Ixora arborea	Ixora	0	0	0	0	79	1.9	0			5		17
Polypodiales	Cyatheaceae	Cyathea arborea	Cyathea	0	0	0	0	20	1.3	0	0.01		1		13
Fabales	Fabaceae	Erythrina arborea	Erythrina	0	0	0	0	0		0			29		45
Sapindales	Sapindaceae	Harpullia arborea	Harpullia	0	0	0	0	0		0			3	28	2	0.71
Lamiales	Oleaceae	Schrebera arborea	Schrebera	0	0	0	0	0		0			1		2
Gentianales	Apocynaceae	Kopsia arborea	Kopsia	0	0	0	0	77	1.89	0				72	2	-0.71
Lamiales	Verbenaceae	Callicarpa arborea	Callicarpa	0	0	0	0	86	1.93	0			5
Pandanales	Pandanaceae	Freycinetia arborea	Freycinetia	1	0	0	0	0		0			2
Solanales	Solanaceae	Brugmansia arborea	Brugmansia	0	0	0	0	0		0
Ericales	Theophrastaceae	Jacquinia arborea	Jacquinia	0	0	0	0	61	1.79	0			4		1
Rosales	Urticaceae	Pipturus arborescens	Pipturus	0	0	0	0	0		0			1
Fabales	Fabaceae	Colutea arborescens	Colutea	0	0	0	0	35	1.54	0	15.8	0.26	7	16	4	0	2.76
Lamiales	Boraginaceae	Heliotropium arborescens	Heliotropium	0	0	0	0	93	1.97	0			29		34
Sapindales	Meliaceae	Dysoxylum arborescens	Dysoxylum	0	0	0	0	45	1.65	0			13
Rosales	Crassulaceae	Crassula arborescens	Crassula	0	0	0	0	0		0	0.01	-0.65	28		5		-4.61
Rosales	Pittosporaceae	Pittosporum arborescens	Pittosporum	0	0	0	0	25	1.4	0			20		11
Lamiales	Boraginaceae	Tournefortia arborescens	Tournefortia	0	0	0	0	16	1.2	0			4		1
Fabales	Fabaceae	Caragana arborescens	Caragana	0	0	0	0	0		0	27	0.01	4	24	24	-0.68	3.3
Acorales	Araceae	Montrichardia arborescens	Montrichardia	0	0	0	0	67	1.83	0				48	1
Solanales	Solanaceae	Acnistus arborescens	Acnistus	0	0	0	0	25	1.4	0
Fabales	Fabaceae	Erythrina arborescens	Erythrina	0	0	0	0	28	1.45	0			29		45
Caryophyllales	Plumbaginaceae	Limonium arborescens	Limonium	0	0	0	0	24	1.38	0			15		180
Gentianales	Apocynaceae	Mascarenhasia arborescens	Mascarenhasia	0	0	0	0	11	1.04	0	4.66	0.69	3	22	1		1.54
Rhamnales	Rhamnaceae	Colubrina arborescens	Colubrina	0	0	0	0	17	1.23	0	13.76	-0.84	10		4		2.62
Asparagales	Aloeaceae	Aloe arborescens	Aloe	0	0	0	0	80	1.9	0	1.81	-0.11	98	14	86	0.38	0.59
Piperales	Piperaceae	Piper arboreum	Piper	0	0	0	0	0		0	1.01	-0.33	25	26	47	0.9	0.01
Ericales	Ericaceae	Oxydendrum arboreum	Oxydendrum	0	0	0	0	0		0	0.18		1				-1.71
Ericales	Ericaceae	Rhododendron arboreum	Rhododendron	0	0	0	0	0		0			28		35
Malvales	Malvaceae	Malvaviscus arboreus	Malvaviscus	1	0	0	0	120	2.08	0	46.41	-0.71	2	56	2	-0.71	3.84
Apiales	Araliaceae	Schefflera arboricola	Schefflera	0	0	0	0	23	1.36	0			8		2
Lamiales	Oleaceae	Nyctanthes arbor-tristis	Nyctanthes	0	0	0	0	24	1.38	0				36	2	0.71
Brassicales	Brassicaceae	Lepidium arbuscula	Lepidium	1	0	0	0	0		0			35		43
Malpighiales	Euphorbiaceae	Phyllanthus arbuscula	Phyllanthus	0	0	0	0	80	1.9	0			18		33
Rosales	Rosaceae	Heteromeles arbutifolia	Heteromeles	1	0	0	0	42	1.62	0	29.8		1				3.39
Gentianales	Asclepiadaceae	Hoya archboldiana	Hoya	0	0	0	0	24	1.38	0			1		38
Malvales	Malvaceae	Hibiscus archboldianus	Hibiscus	0	0	0	0	0		0			55		56
Rosales	Moraceae	Ficus archeri	Ficus	0	0	0	0	0		0			61
Myrtales	Lythraceae	Lagerstroemia archeriana	Lagerstroemia	0	0	0	0	18	1.26	0	4.33	-0.5	10		2		1.47
Zingiberales	Zingiberaceae	Alpinia arctiflora	Alpinia	0	0	0	0	0		0			1		14
Gentianales	Rubiaceae	Mussaenda arcuata	Mussaenda	0	0	0	0	18	1.26	0	0.14	0.11	6	22	7	0	-1.97
Arecales	Arecaceae	Pritchardia arecina	Pritchardia	1	0	0	0	0		0			1		1
Arecales	Arecaceae	Veitchia arecina	Veitchia	0	0	0	0	0		0
Arecales	Arecaceae	Allagoptera arenaria	Allagoptera	0	0	0	0	0		0
Asterales	Asteraceae	Tetramolopium arenarium	Tetramolopium	1	0	0	0	0		0					7
Cycadales	Zamiaceae	Encephalartos arenarius	Encephalartos	0	0	0	0	0		0					2
Arecales	Arecaceae	Chamaedorea arenbergiana	Chamaedorea	0	0	0	0	0		0			6		7
Myrtales	Combretaceae	Terminalia arenicola	Terminalia	0	0	0	0	71	1.85	0			56		9
Lamiales	Bignoniaceae	Tecoma arequipensis	Tecoma	0	0	0	0	45	1.65	0			2	36	6	-0.41
Arecales	Arecaceae	Coccothrinax argentata	Coccothrinax	0	0	0	0	0		0				36	3	0
Arecales	Arecaceae	Coccothrinax argentea	Coccothrinax	0	0	0	0	0		0					3
Lamiales	Boraginaceae	Tournefortia argentea	Tournefortia	1	0	0	1	0		0			4		1
Santalales	Amaranthaceae	Celosia argentea	Celosia	0	0	0	0	24	1.38	0	1	1.45	5	36	9	0.28	0
Bromeliales	Bromeliaceae	Tillandsia argentea	Tillandsia	0	0	0	0	0		0			4		43
Fabales	Malpighiaceae	Bunchosia argentea	Bunchosia	0	0	0	0	0		0			3		1
Myrtales	Myrtaceae	Melaleuca argentea	Melaleuca	0	0	0	0	18	1.26	0	0.04	-0.66	142		8		-3.22
Lamiales	Gesneriaceae	Columnea argentea	Columnea	0	0	0	0	0		0				18	15	0
Proteales	Proteaceae	Leucadendron argenteum	Leucadendron	0	0	0	0	0		0	252.01	2.17	51				5.53
Zingiberales	Costaceae	Dimerocostus argenteus	Dimerocostus	0	0	0	0	0		0
Lamiales	Gesneriaceae	Columnea arguta	Columnea	0	0	0	0	0		0					15
Polypodiales	Pteridaceae	Pteris argyraea	Pteris	0	0	0	0	21	1.32	0	0.01	0	7	58	32	0.91
Arecales	Arecaceae	Guihaia argyrata	Guihaia	0	0	0	0	0		0				36	1
Piperales	Piperaceae	Peperomia argyreia	Peperomia	0	0	0	0	58	1.76	0			5	22	48	0.77
Zingiberales	Marantaceae	Calathea argyrophylla	Calathea	0	0	0	0	25	1.4	0					7
Acorales	Araceae	Alocasia arifolia	Alocasia	0	0	0	0	0		0			2		20
Lamiales	Acanthaceae	Hypoestes aristata	Hypoestes	0	0	0	0	0		0	4.05		1	60	6	-2.04	1.4
Proteales	Proteaceae	Protea aristata	Protea	0	0	0	0	20	1.3	0			47		10
Arecales	Arecaceae	Pinanga aristata	Pinanga	0	0	0	0	0		0					3
Poales	Poaceae	Dichanthium aristatum	Dichanthium	1	0	0	1	99	2	0	0.32	-0.57	5	20	7	1.73	-1.14
Lamiales	Lamiaceae	Orthosiphon aristatus	Orthosiphon	0	0	0	0	39	1.59	0			2		11
Commelinales	Smilacaceae	Smilax aristolochifolia	Smilax	0	0	0	0	0		0			20		39
Pinales	Cupressaceae	Cupressus arizonica	Cupressus	0	0	0	0	55	1.74	0	5.46	-0.28	16	22	13	0.28	1.7
Myrtales	Combretaceae	Terminalia arjuna	Terminalia	0	0	0	0	83	1.92	0	1408	0.07	56	24	9	0.88	7.25
Arecales	Arecaceae	Brahea armata	Brahea	0	0	0	0	0		0	1190	0.71	2		3		7.08
Gentianales	Rubiaceae	Randia armata	Randia	0	0	0	0	13	1.11	0	104	0.85	7		4		4.64
Arecales	Arecaceae	Mauritiella armata	Mauritiella	0	0	0	0	0		0					1
Fabales	Malpighiaceae	Bunchosia armeniaca	Bunchosia	0	0	0	0	101	2	0			3		1
Asparagales	Orchidaceae	Paphiopedilum armeniacum	Paphiopedilum	0	0	0	0	0		0				26	73	0.66
Liliales	Liliaceae	Muscari armeniacum	Muscari	0	0	0	0	61	1.79	0			8	18	29	0.43
Acorales	Araceae	Anthurium armeniense	Anthurium	0	0	0	0	0		0			1	30	138	0.3
Myrtales	Myrtaceae	Melaleuca armillaris	Melaleuca	0	0	0	0	69	1.84	0	0.34	0.07	142		8		-1.08
Malvales	Malvaceae	Hibiscus arnottianus	Hibiscus	1	0	0	0	0		0			55		56
Acorales	Araceae	Homalomena aromatica	Homalomena	0	0	0	0	0		0					13
Asparagales	Orchidaceae	Lycaste aromatica	Lycaste	0	0	0	0	0		0					1
Myrtales	Myrtaceae	Syzygium aromaticum	Syzygium	0	0	0	0	52	1.72	0			56	22	6	0.41
Zingiberales	Marantaceae	Ischnosiphon arouma	Ischnosiphon	0	0	0	0	0		0
Caryophyllales	Cactaceae	Pilosocereus arrabidae	Pilosocereus	0	0	0	0	0		0
Fabales	Fabaceae	Senna artemisioides	Senna	0	0	0	0	0		0	21.69	-0.12	73	56	7	-1.07	3.08
Pinales	Cupressaceae	Tetraclinis articulata	Tetraclinis	0	0	0	0	0		0	11.84		1				2.47
Zingiberales	Marantaceae	Maranta arundinacea	Maranta	0	0	0	0	78	1.89	0	21.95	-0.71	2		5		3.09
Poales	Poaceae	Bambusa arundinacea	Bambusa	0	0	0	0	61	1.79	0	13.16	-0.46	4		20		2.58
Poales	Poaceae	Phalaris arundinacea	Phalaris	0	0	0	0	21	1.32	0	0.7	-0.65	10	28	14	-0.17	-0.36
Asterales	Asteraceae	Calendula arvensis	Calendula	0	0	0	0	24	1.38	0	6.2	0.71	2	44	10	-1.41	1.82
Lamiales	Lamiaceae	Mentha arvensis	Mentha	0	0	0	0	19	1.28	0	0.2	1.58	11	36	36	0.43	-1.61
Bromeliales	Bromeliaceae	Quesnelia arvensis	Quesnelia	0	0	0	0	0		0
Poales	Joinvilleaceae	Joinvillea ascendens	Joinvillea	1	0	0	0	0		0
Ericales	Lecythidaceae	Barringtonia asiatica	Barringtonia	0	0	0	0	0		0			1		2
Sapindales	Rutaceae	Toddalia asiatica	Toddalia	0	0	0	0	24	1.38	0	22.04		1	18	2	0.71	3.09
Lamiales	Verbenaceae	Gmelina asiatica	Gmelina	1	0	0	0	60	1.78	0			2		1
Lamiales	Buddlejaceae	Buddleja asiatica	Buddleja	1	0	0	0	0		0			9	38	13	0.64
Rhamnales	Rhamnaceae	Colubrina asiatica	Colubrina	1	0	0	0	0		0	26.7	-0.13	10		4		3.28
Apiales	Apiaceae	Centella asiatica	Centella	1	0	0	1	101	2	0	1.5		1	18	2	0	0.41
Malvales	Tiliaceae	Grewia asiatica	Grewia	0	0	0	0	0		0	49.9	-0.43	65	36	14	-1.85	3.91
Lamiales	Lamiaceae	Mentha asiatica	Mentha	0	0	0	0	0		0	0.1	0.11	11		36		-2.3
Lamiales	Scrophulariaceae	Torenia asiatica	Torenia	1	0	0	1	0		0					3
Liliales	Liliaceae	Crinum asiaticum	Crinum	0	0	0	0	82	1.91	0				22	28	0.32
Gentianales	Apocynaceae	Trachelospermum asiaticum	Trachelospermum	0	0	0	0	16	1.2	0					2
Fabales	Fabaceae	Saraca asoca	Saraca	0	0	0	0	30	1.48	0					3
Rosales	Moraceae	Streblus asper	Streblus	0	0	0	0	89	1.95	0			3
Rosales	Moraceae	Ficus aspera	Ficus	0	0	0	0	120	2.08	0			61
Rosales	Hydrangeaceae	Hydrangea aspera	Hydrangea	0	0	0	0	67	1.83	0			6		17
Rosales	Moraceae	Olmedia aspera	Olmedia	0	0	0	0	0		0
Santalales	Amaranthaceae	Achyranthes aspera	Achyranthes	1	0	0	1	155	2.19	0	3.52	1.09	4	42	4	0.79	1.26
Asparagales	Orchidaceae	Coelogyne asperata	Coelogyne	0	0	0	0	0		0					17
Lamiales	Gesneriaceae	Chirita asperifolia	Chirita	0	0	0	0	0		0					6
Acorales	Araceae	Dracontium asperum	Dracontium	0	0	0	0	0		0					4
Sapindales	Burseraceae	Canarium asperum	Canarium	0	0	0	0	0		0			13
Zingiberales	Costaceae	Costus asplundii	Costus	0	0	0	0	0		0			1		14
Fabales	Fabaceae	Crotalaria assamica	Crotalaria	1	0	0	1	0		0			97	16	125	0.14
Gentianales	Rubiaceae	Spermacoce assurgens	Spermacoce	1	0	0	1	74	1.87	0			18	28	2	0
Malvales	Malvaceae	Lavatera assurgentiflora	Lavatera	0	0	0	0	42	1.62	0	51	2.62	9		6		3.93
Fabales	Fabaceae	Erythrina atitlanensis	Erythrina	0	0	0	0	28	1.45	0	261.77	-0.47	29		45		5.57
Acorales	Araceae	Dieffenbachia atlanticum	Dieffenbachia	0	0	0	0	52	1.72	0			1		7
Acorales	Araceae	Philodendron atlanticum	Philodendron	0	0	0	0	0		0			2		6
Fabales	Fabaceae	Senna atomaria	Senna	0	0	0	0	58	1.76	0	25	0.06	73		7		3.22
Ericales	Ebenaceae	Diospyros atrata	Diospyros	0	0	0	0	0		0			51		36
Zingiberales	Heliconiaceae	Heliconia atratensis	Heliconia	0	0	0	0	0		0			3		27
Lamiales	Lamiaceae	Perovskia atriplicifolia	Perovskia	0	0	0	0	9	0.95	0			2	20	3	0
Asterales	Asteraceae	Montanoa atriplicifolia	Montanoa	0	0	0	0	0		0			5		11
Myrtales	Myrtaceae	Eugenia atropunctata	Eugenia	0	0	0	0	0		0			22		2
Zingiberales	Heliconiaceae	Heliconia atropurpurea	Heliconia	0	0	0	0	0		0			3		27
Fabales	Fabaceae	Padbruggea atropurpurea	Padbruggea	0	0	0	0	0		0
Acorales	Araceae	Anthurium atropurpureum	Anthurium	0	0	0	0	0		0			1		138
Fabales	Fabaceae	Macroptilium atropurpureum	Macroptilium	1	0	0	0	20	1.3	0	14	1.11	3	22	7	0	2.64
Asparagales	Orchidaceae	Cymbidium atropurpureum	Cymbidium	0	0	0	0	0		0					40
Zingiberales	Zingiberaceae	Globba atrosanguinea	Globba	0	0	0	0	19	1.28	0			1		19
Fabales	Polygalaceae	Securidaca atro-violacea	Securidaca	0	0	0	0	0		0			4
Asparagales	Orchidaceae	Dendrobium atroviolaceum	Dendrobium	0	0	0	0	0		0	0.01	13.67	2		202
Zingiberales	Zingiberaceae	Kaempferia atrovirens	Kaempferia	0	0	0	0	24	1.38	0					5
Pandanales	Cyclanthaceae	Carludovica atrovirens	Carludovica	0	0	0	0	0		0			1
Pinales	Pinaceae	Pinus attenuata	Pinus	0	0	0	0	35	1.54	0	16	-0.45	88		73		2.77
Arecales	Arecaceae	Gaussia attenuata	Gaussia	0	0	0	0	0		0
Asparagales	Aloeaceae	Haworthia attenuata	Haworthia	0	0	0	0	24	1.38	0			1		32
Asparagales	Agavaceae	Agave attenuata	Agave	0	0	0	0	61	1.79	0			24	60	25	0.46
Marattiales	Marattiaceae	Marattia attenuata	Marattia	0	0	0	0	0		0					2
Zingiberales	Marantaceae	Calathea attenuata	Calathea	0	0	0	0	0		0					7
Caryophyllales	Polygonaceae	Polygonum aubertii	Polygonum	0	0	0	0	65	1.81	0			48		67
Alismatales	Hydrocharitaceae	Blyxa aubertii	Blyxa	0	0	0	0	20	1.3	0				40	6	-0.23
Asparagales	Agavaceae	Dracaena aubryana	Dracaena	0	0	0	0	55	1.74	0			7		17
Arecales	Arecaceae	Rhopaloblaste augusta	Rhopaloblaste	0	0	0	0	0		0
Malvales	Sterculiaceae	Ambroma augusta	Ambroma	0	0	0	0	0		0					1
Gentianales	Rubiaceae	Gardenia augusta	Gardenia	0	0	0	0	20	1.3	0			12		8
Cucurbitales	Begoniaceae	Begonia augustae	Begonia	0	0	0	0	0		0			2		28
Arecales	Arecaceae	Daemonorops augustifolia	Daemonorops	0	0	0	0	0		0			1		3
Liliales	Liliaceae	Crinum augustum	Crinum	0	0	0	0	69	1.84	0					28
Fabales	Fabaceae	Acacia aulacocarpa	Acacia	0	0	0	0	0		0	19	-0.28	555		51		2.94
Liliales	Liliaceae	Hippeastrum aulicum	Hippeastrum	0	0	0	0	0		0			2	22	18	0.23
Lamiales	Acanthaceae	Aphelandra aurantiaca	Aphelandra	0	0	0	0	52	1.72	0				28	20	0
Caryophyllales	Phytolaccaceae	Rivina aurantiaca	Rivina	0	0	0	0	0		0			1		1
Asterales	Asteraceae	Gynura aurantiaca	Gynura	0	0	0	0	0		0			1	20	13	0.25
Asparagales	Orchidaceae	Cattleya aurantiaca	Cattleya	0	0	0	0	25	1.4	0	0.01	1.43	2		2		-4.89
Liliales	Liliaceae	Eucrosia aurantiaca	Eucrosia	0	0	0	0	24	1.38	0
Liliales	Liliaceae	Hemerocallis aurantiaca	Hemerocallis	0	0	0	0	67	1.83	0			2	22	17	0
Asterales	Asteraceae	Pilosella aurantiaca	Pilosella	0	0	0	0	0		0			3	36	4	-0.87
Zingiberales	Heliconiaceae	Heliconia aurantiaca	Heliconia	0	0	0	0	55	1.74	0			3		27
Gentianales	Apocynaceae	Tabernaemontana aurantiaca	Tabernaemontana	0	0	0	0	76	1.88	0			9	22	19	0.28
Solanales	Solanaceae	Cestrum aurantiacum	Cestrum	1	0	0	1	81	1.91	0			3	16	8	0
Bromeliales	Bromeliaceae	Canistrum aurantiacum	Canistrum	0	0	0	0	0		0
Pandanales	Pandanaceae	Pandanus aurantiacus	Pandanus	0	0	0	0	0		0			5		6
Sapindales	Rutaceae	Citrus aurantiifolia	Citrus	0	0	0	0	73	1.86	0			10		54
Sapindales	Rutaceae	Citrus aurantium	Citrus	0	0	0	0	46	1.66	0	211.09	1.14	10	18	54	0	5.35
Fabales	Fabaceae	Calpurnia aurea	Calpurnia	0	0	0	0	22	1.34	0	27		1				3.3
Poales	Poaceae	Phyllostachys aurea	Phyllostachys	0	0	0	0	18	1.26	0				48	36	-0.17
Solanales	Solanaceae	Brugmansia aurea	Brugmansia	0	0	0	0	0		0
Rosales	Moraceae	Ficus aurea	Ficus	0	0	0	0	0		0			61
Asparagales	Agavaceae	Dracaena aurea	Dracaena	0	0	0	0	0		0			7	40	17	-0.77
Lamiales	Acanthaceae	Justicia aurea	Justicia	0	0	0	0	49	1.69	0			6	22	84	0.7
Liliales	Liliaceae	Alstroemeria aurea	Alstroemeria	0	0	0	0	55	1.74	0			18	16	22	-0.3
Liliales	Liliaceae	Lycoris aurea	Lycoris	0	0	0	0	80	1.9	0				12	22	1.5
Lamiales	Bignoniaceae	Tabebuia aurea	Tabebuia	0	0	0	0	65	1.81	0			10		5
Polypodiales	Polypodiaceae	Phlebodium aureum	Phlebodium	1	0	0	1	101	2	0	0.01		1	74	1	0	-4.61
Acorales	Araceae	Anthurium aureum	Anthurium	0	0	0	0	0		0			1	31	138	0.2
Polypodiales	Pteridaceae	Acrostichum aureum	Acrostichum	1	0	0	0	77	1.89	0	0.01		1		2		-4.61
Geraniales	Balsaminaceae	Impatiens auricoma	Impatiens	0	0	0	0	24	1.38	0			17	16	145	0.4
Rosales	Moraceae	Ficus auriculata	Ficus	0	0	0	0	51	1.71	0	6.11	-0.13	61				1.81
Lamiales	Acanthaceae	Hygrophila auriculata	Hygrophila	0	0	0	0	25	1.4	0	3.44	-0.35	7	32	8	0.39	1.24
Salviniales	Salviniaceae	Salvinia auriculata	Salvinia	0	0	0	0	21	1.32	0	0.01	0	4		2		-4.61
Caryophyllales	Plumbaginaceae	Plumbago auriculata	Plumbago	1	0	0	0	120	2.08	0			4		4
Fabales	Fabaceae	Senna auriculata	Senna	0	0	0	0	0		0	22.73	-0.06	73		7		3.12
Polypodiales	Nephrolepidaceae	Nephrolepis auriculata	Nephrolepis	0	0	0	0	0		0	0.01	0	6		6
Lamiales	Oleaceae	Jasminum auriculatum	Jasminum	0	0	0	0	0		0			13	52	40	-1.54
Acorales	Araceae	Philodendron auriculatum	Philodendron	0	0	0	0	0		0			2		6
Lamiales	Gesneriaceae	Rhytidophyllum auriculatum	Rhytidophyllum	0	0	0	0	26	1.41	0					2
Fabales	Fabaceae	Acacia auriculiformis	Acacia	0	0	0	0	86	1.93	0	20	-0.27	555	26	51	0.53	3
Ericales	Ericaceae	Rhododendron aurigeranum	Rhododendron	0	0	0	0	0		0			28		35
Fabales	Fabaceae	Lysiloma aurita	Lysiloma	0	0	0	0	0		0			8		2
Piperales	Piperaceae	Piper auritum	Piper	0	0	0	0	24	1.38	0	9	1.16	25		47		2.2
Acorales	Araceae	Syngonium auritum	Syngonium	0	0	0	0	69	1.84	0				24	8	0.53
Fabales	Malpighiaceae	Tristellateia australasiae	Tristellateia	0	0	0	0	61	1.79	0			1
Zingiberales	Zingiberaceae	Etlingera australasica	Etlingera	0	0	0	0	0		0					2
Arecales	Arecaceae	Laccospadix australasica	Laccospadix	0	0	0	0	21	1.32	0				32	1
Malpighiales	Euphorbiaceae	Drypetes australasica	Drypetes	0	0	0	0	0		0			3		2
Arecales	Arecaceae	Arenga australasica	Arenga	0	0	0	0	0		0			2		5
Zingiberales	Zingiberaceae	Curcuma australasica	Curcuma	0	0	0	0	0		0					11
Myrtales	Myrtaceae	Syzygium australe	Syzygium	0	0	0	0	85	1.93	0	259.34	-0.46	56		6		5.56
Fabales	Fabaceae	Castanospermum australe	Castanospermum	0	0	0	0	101	2	0	23583		1				10.07
Solanales	Solanaceae	Iochroma australe	Iochroma	0	0	0	0	22	1.34	0				24	1
Sapindales	Burseraceae	Canarium australianum	Canarium	0	0	0	0	0		0	639	-0.98	13				6.46
Laurales	Idiospermaceae	Idiospermum australiense	Idiospermum	0	0	0	0	0		0	82000		1				11.31
Arecales	Arecaceae	Calamus australis	Calamus	0	0	0	0	0		0	410	1.49	4		10		6.02
Asparagales	Agavaceae	Cordyline australis	Cordyline	0	0	0	0	71	1.85	0	4	-0.98	8	38	4	0	1.39
Lamiales	Lamiaceae	Ajuga australis	Ajuga	0	0	0	0	0		0	3.84	2.56	9		19		1.35
Arecales	Arecaceae	Livistona australis	Livistona	0	0	0	0	61	1.79	0			5		2
Sapindales	Rutaceae	Flindersia australis	Flindersia	0	0	0	0	0		0	43.1	-1.33	5		1		3.76
Fabales	Fabaceae	Milletia australis	Milletia	0	0	0	0	0		0
Podocarpales	Araucariaceae	Agathis australis	Agathis	0	0	0	0	72	1.86	0				26	2	0
Gentianales	Asclepiadaceae	Hoya australis	Hoya	0	0	0	0	88	1.94	0	2.01		1	22	38	0.16	0.7
Polypodiales	Cyatheaceae	Cyathea australis	Cyathea	0	0	0	0	20	1.3	0	0.01		1		13
Sapindales	Meliaceae	Toona australis	Toona	1	0	0	1	81	1.91	0	3.19	-0.62	3		3		1.16
Arecales	Arecaceae	Raphia australis	Raphia	0	0	0	0	0		0			1		6
Fagales	Juglandaceae	Juglans australis	Juglans	0	0	0	0	0		0			11		12
Asterales	Asteraceae	Artemisia australis	Artemisia	1	0	0	0	32	1.51	0			41		184
Lamiales	Verbenaceae	Stachytarpheta australis	Stachytarpheta	1	0	0	0	100	2	0			3
Pinales	Cupressaceae	Juniperus australis	Juniperus	0	0	0	0	0		0			34		8
Solanales	Solanaceae	Brunfelsia australis	Brunfelsia	0	0	0	0	83	1.92	0			2		6
Celastrales	Celastraceae	Cassine australis	Cassine	0	0	0	0	0		0			5
Ericales	Ericaceae	Rhododendron austrinum	Rhododendron	0	0	0	0	0		0			28		35
Polypodiales	Pteridaceae	Pityrogramma austroamericana	Pityrogramma	1	0	0	1	0		0	0.01	0	4		2		-4.61
Liliales	Liliaceae	Eucomis autumnalis	Eucomis	0	0	0	0	0		0	11.26	1.19	4	60	10	-1.16	2.42
Liliales	Liliaceae	Scilla autumnalis	Scilla	0	0	0	0	0		0	1.4	-0.93	7	12	73	0.52	0.34
Asparagales	Agavaceae	Dracaena auwahiensis	Dracaena	0	0	0	0	0		0			7		17
Rosales	Rosaceae	Prunus avium	Prunus	0	0	0	0	30	1.48	0	142.86	-0.56	59	16	46	0.64	4.96
Gentianales	Rubiaceae	Mitriostigma axillare	Mitriostigma	0	0	0	0	0		0					1
Myrtales	Myrtaceae	Eugenia axillaris	Eugenia	0	0	0	0	0		0	180.7	-0.29	22		2		5.2
Ericales	Theaceae	Gordonia axillaris	Gordonia	0	0	0	0	33	1.52	0	15.8	0.71	2				2.76
Gentianales	Loganiaceae	Strychnos axillaris	Strychnos	0	0	0	0	48	1.68	0			17		1
Sapindales	Anacardiaceae	Choerospondias axillaris	Choerospondias	0	0	0	0	0		0	2006		1				7.6
Pinales	Pinaceae	Pinus ayacahuite	Pinus	0	0	0	0	0		0	68.41	-0.19	88	24	73	-0.2	4.23
Arecales	Arecaceae	Pritchardia aylmer-robinsonii	Pritchardia	0	0	0	0	0		0			1		1
Caryophyllales	Aizoaceae	Sesuvium ayresii	Sesuvium	0	0	0	0	0		0			3		4
Sapindales	Meliaceae	Melia azedarach	Melia	1	0	1	1	0		0	348	-0.59	3	28	2	0	5.85
Laurales	Lauraceae	Laurus azorica	Laurus	0	0	0	0	0		0			1	48	3	0.58
Lamiales	Boraginaceae	Myosotis azorica	Myosotis	0	0	0	0	67	1.83	0			11		48
Poales	Poaceae	Yushania aztecorum	Yushania	0	0	0	0	0		0					1
Caryophyllales	Cactaceae	Cephalocereus azureus	Cephalocereus	0	0	0	0	0		0
Malpighiales	Salicaceae	Salix babylonica	Salix	0	0	0	0	77	1.89	0			48	38	131	0.68
Arecales	Arecaceae	Oenocarpus bacaba	Oenocarpus	0	0	0	0	0		0					1
Poales	Cyperaceae	Carex baccans	Carex	0	0	0	0	0		0			18	84	476	-1.41
Asparagales	Agavaceae	Yucca baccata	Yucca	0	0	0	0	0		0	101	0.78	21		5		4.62
Solanales	Solanaceae	Capsicum baccatum	Capsicum	0	0	0	0	20	1.3	0			3	24	16	0.29
Malpighiales	Euphorbiaceae	Picrodendron baccatum	Picrodendron	0	0	0	0	0		0
Sapindales	Meliaceae	Cipadessa baccifera	Cipadessa	0	0	0	0	93	1.97	0	6.5		1	56	1		1.87
Poales	Poaceae	Melocanna baccifera	Melocanna	0	0	0	0	59	1.77	0			1		1
Caryophyllales	Cactaceae	Rhipsalis baccifera	Rhipsalis	0	0	0	0	24	1.38	0	0.22		1		26		-1.51
Zingiberales	Marantaceae	Calathea bachemiana	Calathea	0	0	0	0	0		0					7
Fabales	Fabaceae	Senna bacillaris	Senna	0	0	0	0	25	1.4	0			73		7
Zingiberales	Heliconiaceae	Heliconia badilloi	Heliconia	0	0	0	0	0		0			3		27
Solanales	Solanaceae	Solanum bahamense	Solanum	0	0	0	0	24	1.38	0			122		288
Ericales	Sapotaceae	Manilkara bahamensis	Manilkara	0	0	0	0	0		0			8
Malvales	Malvaceae	Pavonia bahamensis	Pavonia	0	0	0	0	0		0			9		13
Asparagales	Orchidaceae	Tolumnia bahamensis	Tolumnia	0	0	0	0	37	1.57	0				84	20	-0.73
Bromeliales	Bromeliaceae	Cryptanthus bahianus	Cryptanthus	0	0	0	0	0		0
Rosales	Moraceae	Dorstenia bahiensis	Dorstenia	0	0	0	0	34	1.53	0
Fabales	Fabaceae	Acacia baileyana	Acacia	0	0	0	0	82	1.91	0	21.8	-0.24	555	26	51	0.53	3.08
Polypodiales	Cyatheaceae	Cyathea baileyana	Cyathea	0	0	0	0	0		0	0.01		1		13
Bromeliales	Bromeliaceae	Tillandsia baileyi	Tillandsia	0	0	0	0	0		0			4	50	43	0.04
Fabales	Fabaceae	Lotononis bainesii	Lotononis	0	0	0	0	20	1.3	0	0.29	-0.84	4	36	47	-1.08	-1.24
Liliales	Liliaceae	Crinum bakeri	Crinum	0	0	0	0	50	1.7	0					28
Pinales	Cupressaceae	Cupressus bakeri	Cupressus	0	0	0	0	0		0	3.69	-0.37	16	22	13	0.28	1.31
Acorales	Araceae	Anthurium bakeri	Anthurium	0	0	0	0	0		0	6.72		1	30	138	0.3	1.91
Fabales	Fabaceae	Intsia bakeri	Intsia	0	0	0	0	0		0			2		1
Fabales	Fabaceae	Cassia bakeriana	Cassia	0	0	0	0	24	1.38	0			42		66
Malvales	Dipterocarpaceae	Shorea balangeran	Shorea	0	0	0	0	0		0			34		17
Malvales	Sterculiaceae	Sterculia balanghas	Sterculia	0	0	0	0	0		0			22		10
Arecales	Arecaceae	Bactris balanoidea	Bactris	0	0	0	0	0		0			6		4
Sapindales	Anacardiaceae	Astronium balansae	Astronium	0	0	0	0	0		0	5	-1.26	4				1.61
Arecales	Arecaceae	Cyphosperma balansae	Cyphosperma	0	0	0	0	21	1.32	0
Fabales	Fabaceae	Dalbergia balansae	Dalbergia	0	0	0	0	0		0			25		9
Zingiberales	Musaceae	Musa balbisiana	Musa	0	0	0	0	0		0
Poales	Poaceae	Bambusa balcoa	Bambusa	0	0	0	0	18	1.26	0			4		20
Liliales	Liliaceae	Chlorophytum baleanse	Chlorophytum	0	0	0	0	0		0			8		32
Rosales	Moraceae	Ficus balete	Ficus	0	0	0	0	0		0			61
Rosales	Pittosporaceae	Pittosporum balfourii	Pittosporum	0	0	0	0	0		0			20		11
Malpighiales	Euphorbiaceae	Euphorbia balsamifera	Euphorbia	0	0	0	0	24	1.38	0			83		203
Geraniales	Balsaminaceae	Impatiens balsamina	Impatiens	0	0	0	0	55	1.74	0	8.6	1.54	17	14	145	0.66	2.15
Asterales	Asteraceae	Tanacetum balsamita	Tanacetum	0	0	0	0	0		0			8		22
Fabales	Fabaceae	Myroxylon balsamum	Myroxylon	0	0	0	0	86	1.93	0	1886.8	1.86	2		1		7.54
Liliales	Liliaceae	Dianella bambusifolia	Dianella	0	0	0	0	25	1.4	0			9		2
Poales	Poaceae	Phyllostachys bambusoides	Phyllostachys	0	0	0	0	38	1.58	0				48	36	-0.17
Myrtales	Myrtaceae	Eucalyptus bancroftii	Eucalyptus	0	0	0	0	91	1.96	0			584		21
Pinales	Pinaceae	Pinus banksiana	Pinus	0	0	0	0	65	1.81	0	3	-0.52	88	18	73	4.62	1.1
Proteales	Proteaceae	Grevillea banksii	Grevillea	1	1	1	1	101	2	0	19.18	-0.28	45		2		2.95
Asparagales	Agavaceae	Cordyline banksii	Cordyline	0	0	0	0	0		0	3.1	-1.13	8		4		1.13
Osmundales	Osmundaceae	Osmunda banksiifolia	Osmunda	0	0	0	0	21	1.32	0					7
Zingiberales	Marantaceae	Calathea bantae	Calathea	0	0	0	0	0		0					7
Zingiberales	Marantaceae	Calathea baraquinii	Calathea	0	0	0	0	25	1.4	0					7
Malvales	Malvaceae	Gossypium barbadense	Gossypium	1	0	0	1	102	2.01	0	74.68	0.07	7	26	38	0.33	4.31
Arecales	Arecaceae	Coccothrinax barbadensis	Coccothrinax	0	0	0	0	49	1.69	0					3
Asparagales	Agavaceae	Agave barbadensis	Agave	0	0	0	0	0		0			24		25
Lamiales	Lamiaceae	Tinnea barbata	Tinnea	0	0	0	0	24	1.38	0			1
Gentianales	Rubiaceae	Cyclophyllum barbatum	Cyclophyllum	0	0	0	0	15	1.18	0				44	1
Caryophyllales	Caryophyllaceae	Dianthus barbatus	Dianthus	0	0	0	0	16	1.2	0	1.1	0.1	31	30	85	0.46	0.1
Zingiberales	Costaceae	Costus barbatus	Costus	0	0	0	0	0		0			1		14
Myrtales	Myrtaceae	Eucalyptus barberi	Eucalyptus	0	0	0	0	81	1.91	0	1.18	-0.15	584		21		0.17
Lamiales	Acanthaceae	Ruellia barbillana	Ruellia	0	0	0	0	0		0			7		37
Lamiales	Scrophulariaceae	Maurandya barclaiana	Maurandya	0	0	0	0	24	1.38	0	0.51	0.2	3	24	3	0	-0.67
Acorales	Araceae	Anthurium barclayanum	Anthurium	0	0	0	0	0		0			1		138
Cyatheales	Dicksoniaceae	Cibotium barometz	Cibotium	0	0	0	0	0		0
Arecales	Arecaceae	Neodypsis baronii	Neodypsis	0	0	0	0	0		0					1
Fabales	Fabaceae	Erythrina barqueroana	Erythrina	0	0	0	0	0		0			29		45
Acorales	Araceae	Philodendron barrosoanum	Philodendron	0	0	0	0	0		0			2		6
Acorales	Araceae	Anubias barteri	Anubias	0	0	0	0	20	1.3	0				48	8	0
Malvales	Sterculiaceae	Hildegardia barteri	Hildegardia	0	0	0	0	52	1.72	0
Cycadales	Zamiaceae	Encephalartos barteri	Encephalartos	0	0	0	0	0		0					2
Malvales	Sterculiaceae	Commersonia bartramia	Commersonia	0	0	0	0	18	1.26	0	6	0.52	3				1.79
Lamiales	Lamiaceae	Ocimum basilicum	Ocimum	1	0	0	0	18	1.26	0	1.2	0.39	10	48	25	-0.04	0.18
Zingiberales	Zingiberaceae	Boesenbergia basispicata	Boesenbergia	0	0	0	0	0		0					8
Arecales	Arecaceae	Pinanga batanensis	Pinanga	0	0	0	0	0		0					3
Solanales	Convolvulaceae	Ipomoea batatas	Ipomoea	1	0	0	1	400	2.6	0			61	90	61	-5.78
Dioscoreales	Dioscoreaceae	Dioscorea batatas	Dioscorea	0	0	0	0	0		0			18		53
Arecales	Arecaceae	Jessenia bataua	Jessenia	0	0	0	0	0		0
Fabales	Fabaceae	Erythrina batolobium	Erythrina	0	0	0	0	0		0			29	42	45	0.21
Zingiberales	Zingiberaceae	Renealmia battenbergiana	Renealmia	0	0	0	0	0		0					1
Lamiales	Acanthaceae	Thunbergia battiscombei	Thunbergia	0	0	0	0	13	1.11	0			2	32	7	-0.27
Cyatheales	Dicksoniaceae	Dicksonia baudouini	Dicksonia	0	0	0	0	0		0
Arecales	Arecaceae	Rhopalostylis baueri	Rhopalostylis	0	0	0	0	0		0			1
Caryophyllales	Cactaceae	Cleistocactus baumannii	Cleistocactus	0	0	0	0	24	1.38	0				22	1
Malpighiales	Euphorbiaceae	Euphorbia baylissii	Euphorbia	0	0	0	0	0		0			83		203
Rosales	Crassulaceae	Bryophyllum beauverdii	Bryophyllum	0	0	0	0	23	1.36	0
Arecales	Arecaceae	Pritchardia beccariana	Pritchardia	1	0	0	0	0		0			1		1
Arecales	Arecaceae	Hydriastele beccariana	Hydriastele	0	0	0	0	0		0
Acorales	Araceae	Holochlamys beccarii	Holochlamys	0	0	0	0	0		0				30	1
Zingiberales	Costaceae	Tapeinochilos beccarii	Tapeinochilos	0	0	0	0	0		0
Myrtales	Myrtaceae	Archirhodomyrtus beckleri	Archirhodomyrtus	0	0	0	0	0		0	1.49		1				0.4
Zingiberales	Heliconiaceae	Heliconia beckneri	Heliconia	0	0	0	0	30	1.48	0			3		27
Sapindales	Anacardiaceae	Nothopegia beddomei	Nothopegia	0	0	0	0	0		0
Poales	Poaceae	Bambusa beecheyana	Bambusa	0	0	0	0	59	1.77	0			4		20
Sapindales	Rutaceae	Zanthoxylum beecheyanum	Zanthoxylum	0	0	0	0	19	1.28	0			29		11
Poales	Cyperaceae	Gahnia beecheyi	Gahnia	1	0	0	0	0		0			15
Acorales	Araceae	Dieffenbachia beechii	Dieffenbachia	0	0	0	0	0		0			1		7
Lamiales	Oleaceae	Jasminum beesianum	Jasminum	0	0	0	0	0		0			13		40
Arecales	Arecaceae	Siphokentia beguinii	Siphokentia	0	0	0	0	20	1.3	0
Arecales	Arecaceae	Drymophloeus beguinii	Drymophloeus	0	0	0	0	0		0
Rosales	Crassulaceae	Kalanchoe beharensis	Kalanchoe	0	0	0	0	56	1.75	0	0.02	-0.43	35	36	31	0.56	-3.91
Lamiales	Lamiaceae	Plectranthus behrii	Plectranthus	0	0	0	0	0		0			38		25
Zingiberales	Marantaceae	Calathea bella	Calathea	0	0	0	0	69	1.84	0					7
Liliales	Liliaceae	Amaryllis belladonna	Amaryllis	0	0	0	0	24	1.38	0				22	24	0.32
Asparagales	Orchidaceae	Paphiopedilum bellatulum	Paphiopedilum	0	0	0	0	0		0				26	73	0.66
Myrtales	Combretaceae	Terminalia bellirica	Terminalia	0	0	0	0	75	1.88	0	2221	0.26	56	48	9	-0.56	7.71
Selaginellales	Selaginellaceae	Selaginella bellula	Selaginella	0	0	0	0	0		0			7		20
Acorales	Araceae	Anthurium bellum	Anthurium	0	0	0	0	0		0			1	28	138	0.5
Asparagales	Orchidaceae	Bothriochilus bellus	Bothriochilus	0	0	0	0	0		0
Arecales	Arecaceae	Howea belmoreana	Howea	0	0	0	0	0		0	6061	0.71	2				8.71
Dioscoreales	Dioscoreaceae	Dioscorea belophylla	Dioscorea	0	0	0	0	0		0			18	30	53	0.57
Sapindales	Meliaceae	Xylocarpus benadirensis	Xylocarpus	0	0	0	0	0		0			2		1
Commelinales	Commelinaceae	Commelina benghalensis	Commelina	1	1	1	1	101	2	0			5	22	34	0.92
Rosales	Moraceae	Ficus benghalensis	Ficus	0	0	0	0	15	1.18	0	1190	7.49	61				7.08
Fabales	Malpighiaceae	Hiptage benghalensis	Hiptage	0	0	0	0	91	1.96	0				58	3	1.15
Commelinales	Commelinaceae	Aneilema beniniense	Aneilema	0	0	0	0	23	1.36	0			1	52	10	-1.27
Rosales	Moraceae	Ficus benjamina	Ficus	0	0	0	0	80	1.9	0	25	-0.01	61				3.22
Arecales	Arecaceae	Livistona benthami	Livistona	0	0	0	0	0		0			5		2
Malpighiales	Clusiaceae	Garcinia benthami	Garcinia	0	0	0	0	0		0			18		9
Pinales	Cupressaceae	Cupressus benthamii	Cupressus	0	0	0	0	66	1.82	0	5.08	-0.3	16		13		1.63
Myrtales	Combretaceae	Terminalia bentzoe	Terminalia	0	0	0	0	51	1.71	0			56		9
Solanales	Convolvulaceae	Stictocardia beraviensis	Stictocardia	0	0	0	0	56	1.75	0	120.84	-0.71	2				4.79
Malvales	Malvaceae	Hibiscus berberidifolius	Hibiscus	0	0	0	0	0		0			55		56
Fabales	Fabaceae	Erythrina berenices	Erythrina	0	0	0	0	0		0			29	42	45	0.21
Bromeliales	Bromeliaceae	Tillandsia bergeri	Tillandsia	0	0	0	0	0		0			4		43
Caryophyllales	Chenopodiaceae	Chenopodium berlandieri	Chenopodium	0	0	0	0	96	1.98	0	0.69	-0.01	47	36	65	-0.44	-0.37
Myrtales	Onagraceae	Oenothera berlandieri	Oenothera	0	0	0	0	0		0			36		58
Lamiales	Verbenaceae	Citharexylum berlandieri	Citharexylum	0	0	0	0	0		0
Arecales	Arecaceae	Sabal bermudana	Sabal	0	0	0	0	0		0	588.53	1.14	3		5		6.38
Gentianales	Rubiaceae	Chiococca bermudiana	Chiococca	0	0	0	0	24	1.38	0	5.83	-0.71	2		1		1.76
Pinales	Cupressaceae	Juniperus bermudiana	Juniperus	0	0	0	0	72	1.86	0	49.02	-0.34	34		8		3.89
Asparagales	Iridaceae	Sisyrinchium bermudiana	Sisyrinchium	0	0	0	0	0		0	0.66	-0.63	34	96	48	-1.73	-0.42
Sapindales	Burseraceae	Commiphora berryi	Commiphora	0	0	0	0	0		0			21
Fabales	Fabaceae	Erythrina berteroana	Erythrina	0	0	0	0	72	1.86	0	205.98	-0.8	29		45		5.33
Gentianales	Loganiaceae	Fagraea berteroana	Fagraea	0	0	0	0	95	1.98	0	1.2	0.71	2				0.18
Fabales	Fabaceae	Albizia berteroana	Albizia	0	0	0	0	0		0			37		17
Arecales	Arecaceae	Copernicia berteroana	Copernicia	0	0	0	0	0		0					2
Lamiales	Bignoniaceae	Tabebuia berteroi	Tabebuia	0	0	0	0	53	1.72	0			10		5
Alismatales	Alismataceae	Echinodorus berteroi	Echinodorus	1	0	0	0	71	1.85	0	0.28		1		4		-1.27
Bromeliales	Bromeliaceae	Guzmania berteroniana	Guzmania	0	0	0	0	0		0			1		2
Solanales	Solanaceae	Cyphomandra betacea	Cyphomandra	0	0	0	0	68	1.83	0	5.18	-0.71	2	24	10	0	1.64
Ericales	Sapotaceae	Madhuca betis	Madhuca	0	0	0	0	0		0			1
Piperales	Piperaceae	Piper betle	Piper	0	0	0	0	81	1.91	0			25	52	47	0.3
Lamiales	Acanthaceae	Justicia betonica	Justicia	1	0	0	1	69	1.84	0	5.29	-0.51	6	28	84	0.13	1.67
Malpighiales	Salicaceae	Olmediella betschleriana	Olmediella	0	0	0	0	0		0
Bromeliales	Bromeliaceae	Cryptanthus beuckeri	Cryptanthus	0	0	0	0	0		0
Myrtales	Myrtaceae	Eucalyptus beyeri	Eucalyptus	0	0	0	0	82	1.91	0	2.12	-0.13	584		21		0.75
Ericales	Ericaceae	Rhododendron beyerinckianum	Rhododendron	0	0	0	0	0		0			28	26	35	0
Zingiberales	Zingiberaceae	Aframomum biauriculatum	Aframomum	0	0	0	0	0		0			2		3
Gentianales	Rubiaceae	Pyrostria bibracteata	Pyrostria	0	0	0	0	13	1.11	0	39.21		1				3.67
Liliales	Liliaceae	Chlorophytum bichetii	Chlorophytum	0	0	0	0	0		0			8		32
Arecales	Arecaceae	Pinanga bicolana	Pinanga	0	0	0	0	0		0					3
Acorales	Araceae	Aglaonema bicolensis	Aglaonema	0	0	0	0	0		0			1		3
Acorales	Araceae	Anthurium bicollectivum	Anthurium	0	0	0	0	0		0			1	30	138	0.3
Myrtales	Melastomataceae	Tetrazygia bicolor	Tetrazygia	1	0	1	1	78	1.89	0					2
Poales	Poaceae	Sorghum bicolor	Sorghum	1	1	1	1	0		0	14.3	1.76	13	20	30	-0.13	2.66
Liliales	Liliaceae	Eucomis bicolor	Eucomis	0	0	0	0	0		0			4	32	10	0.71
Zingiberales	Marantaceae	Maranta bicolor	Maranta	0	0	0	0	25	1.4	0			2	52	5	-1.51
Asparagales	Orchidaceae	Cattleya bicolor	Cattleya	0	0	0	0	0		0	0.01	1.43	2	40	2	0.71
Asparagales	Iridaceae	Dietes bicolor	Dietes	0	0	0	0	57	1.76	0			2	40	5	-1.79
Lamiales	Acanthaceae	Pseuderanthemum bicolor	Pseuderanthemum	0	0	0	0	70	1.85	0					4
Asterales	Asteraceae	Gynura bicolor	Gynura	0	0	0	0	31	1.49	0			1	20	13	0.25
Liliales	Liliaceae	Eucrosia bicolor	Eucrosia	0	0	0	0	24	1.38	0
Fabales	Fabaceae	Lespedeza bicolor	Lespedeza	0	0	0	0	26	1.41	0	6	1.15	21	22	15	0.19	1.79
Acorales	Araceae	Caladium bicolor	Caladium	0	0	0	0	73	1.86	0				28	4	-0.13
Myrtales	Myrtaceae	Melaleuca biconvexa	Melaleuca	0	0	0	0	57	1.76	0			142		8
Arecales	Arecaceae	Iguanura bicornis	Iguanura	0	0	0	0	0		0					1
Asparagales	Orchidaceae	Caularthron bicornutum	Caularthron	0	0	0	0	0		0
Brassicales	Brassicaceae	Lepidium bidentatum	Lepidium	1	0	0	0	0		0			35		43
Podocarpales	Araucariaceae	Araucaria bidwillii	Araucaria	0	0	0	0	92	1.96	0				26	10	0
Malvales	Sterculiaceae	Brachychiton bidwillii	Brachychiton	0	0	0	0	0		0	306.92	2.51	13	40	16	0	5.73
Asparagales	Orchidaceae	Dendrobium bifalce	Dendrobium	0	0	0	0	0		0	0.01	13.67	2	38	202	0.19
Malpighiales	Euphorbiaceae	Gelonium bifarium	Gelonium	0	0	0	0	0		0					2
Liliales	Liliaceae	Rhodophiala bifida	Rhodophiala	0	0	0	0	0		0			7
Rosales	Grossulariaceae	Escallonia bifida	Escallonia	0	0	0	0	73	1.86	0			5		1
Asterales	Asteraceae	Melanthera biflora	Melanthera	0	0	0	0	24	1.38	0			1		5
Dilleniales	Dilleniaceae	Dillenia biflora	Dillenia	0	0	0	0	0		0			3		2
Rosales	Rosaceae	Rubus biflorus	Rubus	0	0	0	0	0		0			102		220
Liliales	Liliaceae	Zephyranthes bifolia	Zephyranthes	0	0	0	0	0		0			3		20
Arecales	Arecaceae	Wodyetia bifurcata	Wodyetia	0	0	0	0	0		0				32	1
Polypodiales	Polypodiaceae	Platycerium bifurcatum	Platycerium	1	0	0	0	17	1.23	0	0.01	0	2				-4.61
Malvales	Malvaceae	Hibiscus bifurcatus	Hibiscus	0	0	0	0	29	1.46	0			55	72	56	-0.26
Myrtales	Myrtaceae	Eucalyptus bigalerita	Eucalyptus	0	0	0	0	0		0	6.84	-0.05	584		21		1.92
Asparagales	Orchidaceae	Dendrobium bigibbum	Dendrobium	0	0	0	0	0		0	0.01	13.67	2		202
Fabales	Fabaceae	Parkia biglandulosa	Parkia	0	0	0	0	0		0			6		1
Fabales	Fabaceae	Parkia biglobosa	Parkia	0	0	0	0	0		0	426.9	-0.22	6		1		6.06
Zingiberales	Heliconiaceae	Heliconia bihai	Heliconia	1	0	0	1	85	1.93	0			3	24	27	-0.19
Fabales	Fabaceae	Afzelia bijuga	Afzelia	0	0	0	0	0		0			3		3
Fabales	Fabaceae	Caesalpinia bijuga	Caesalpinia	0	0	0	0	0		0			26		18
Fabales	Fabaceae	Intsia bijuga	Intsia	0	0	0	0	95	1.98	0	1473.35	-0.71	2	24	1		7.3
Sapindales	Sapindaceae	Melicoccus bijugatus	Melicoccus	0	0	0	0	84	1.92	0					1
Zingiberales	Zingiberaceae	Alpinia bilamellata	Alpinia	0	0	0	0	0		0			1	50	14	-0.82
Oxalidales	Oxalidaceae	Averrhoa bilimbi	Averrhoa	0	0	0	0	69	1.84	0					1
Lamiales	Bignoniaceae	Tabebuia billbergii	Tabebuia	0	0	0	0	0		0			10		5
Bromeliales	Bromeliaceae	Nidularium billbergioides	Nidularium	0	0	0	0	0		0
Ginkgoales	Ginkgoaceae	Ginkgo biloba	Ginkgo	0	0	0	0	20	1.3	0	1522		1	24	1		7.33
Gentianales	Asclepiadaceae	Hoya bilobata	Hoya	0	0	0	0	24	1.38	0			1		38
Fabales	Fabaceae	Bauhinia binata	Bauhinia	0	0	0	0	0		0			34		16
Lamiales	Bignoniaceae	Clytostoma binatum	Clytostoma	0	0	0	0	0		0				40	2	0
Acorales	Araceae	Anthurium binervia	Anthurium	0	0	0	0	0		0			1		138
Rosales	Moraceae	Ficus binnendykii	Ficus	0	0	0	0	12	1.08	0			61
Lamiales	Scrophulariaceae	Linaria bipartita	Linaria	0	0	0	0	67	1.83	0			21	12	52	0.35
Pandanales	Cyclanthaceae	Cyclanthus bipartitus	Cyclanthus	0	0	0	0	76	1.88	0
Acorales	Araceae	Philodendron bipennifolium	Philodendron	0	0	0	0	50	1.7	0			2		6
Sapindales	Sapindaceae	Koelreuteria bipinnata	Koelreuteria	0	0	0	0	0		0	67	0.05	5	30	4	1.5	4.2
Asterales	Asteraceae	Cosmos bipinnatus	Cosmos	0	0	0	0	71	1.85	0	7.2	-0.74	5	24	10	0.74	1.97
Sapindales	Anacardiaceae	Sclerocarya birrea	Sclerocarya	0	0	0	0	16	1.2	0	2244		1		1		7.72
Polypodiales	Nephrolepidaceae	Nephrolepis biserrata	Nephrolepis	1	0	0	0	31	1.49	0	0.01	0	6	82	6	0	-4.61
Myrtales	Trapaceae	Trapa bispinosa	Trapa	0	0	0	0	21	1.32	0			1		4
Laurales	Hernandiaceae	Hernandia bivalvis	Hernandia	0	0	0	0	101	2	0					1
Bromeliales	Bromeliaceae	Cryptanthus bivittatus	Cryptanthus	0	0	0	0	0		0
Arecales	Arecaceae	Sabal blackburniana	Sabal	0	0	0	0	0		0			3		5
Ericales	Ericaceae	Rhododendron blackii	Rhododendron	0	0	0	0	0		0			28		35
Bromeliales	Bromeliaceae	Aechmea blanchetiana	Aechmea	0	0	0	0	0		0			6		3
Gentianales	Apocynaceae	Allamanda blanchetii	Allamanda	0	0	0	0	101	2	0				18	4	0.5
Apiales	Araliaceae	Schefflera blancoi	Schefflera	0	0	0	0	0		0			8		2
Ericales	Ebenaceae	Diospyros blancoi	Diospyros	1	0	0	0	70	1.85	0			51		36
Malpighiales	Clusiaceae	Calophyllum blancoi	Calophyllum	0	0	0	0	12	1.08	0			12		2
Rosales	Moraceae	Artocarpus blancoi	Artocarpus	0	0	0	0	0		0			11
Lamiales	Lamiaceae	Elsholtzia blanda	Elsholtzia	0	0	0	0	0		0			4		12
Piperales	Piperaceae	Peperomia blanda	Peperomia	1	0	0	0	0		0	0.22	-0.31	5	22	48	0.77	-1.51
Acorales	Araceae	Spathiphyllum blandum	Spathiphyllum	0	0	0	0	0		0					2
Rosales	Crassulaceae	Kalanchoe blossfeldiana	Kalanchoe	0	0	0	0	21	1.32	0	0.01	-0.53	35	68	31	-0.26	-4.61
Caryophyllales	Cactaceae	Espostoa blossfeldiorum	Espostoa	0	0	0	0	0		0					1
Magnoliales	Magnoliaceae	Magnolia blumei	Magnolia	0	0	0	0	0		0			19		20
Caryophyllales	Cactaceae	Selenicereus boeckmannii	Selenicereus	0	0	0	0	20	1.3	0					1
Acorales	Araceae	Anthurium bogotense	Anthurium	0	0	0	0	0		0			1		138
Zingiberales	Zingiberaceae	Alpinia boia	Alpinia	0	0	0	0	60	1.78	0			1		14
Lamiales	Boraginaceae	Cordia boissieri	Cordia	0	0	0	0	0		0	552.76	0.79	36		22		6.31
Fabales	Fabaceae	Delonix boiviniana	Delonix	0	0	0	0	0		0			3		2
Acorales	Araceae	Gonatanthus boivinii	Gonatanthus	0	0	0	0	0		0					2
Myrtales	Onagraceae	Fuchsia boliviana	Fuchsia	1	0	0	1	50	1.7	0			3	22	74	0.48
Fabales	Fabaceae	Caesalpinia bonduc	Caesalpinia	1	0	0	0	0		0	2108.8	3.23	26		18		7.65
Asparagales	Orchidaceae	Bulbophyllum boninense	Bulbophyllum	0	0	0	0	0		0					63
Apiales	Apiaceae	Peucedanum boninense	Peucedanum	0	0	0	0	24	1.38	0			13	22	53	0.33
Lamiales	Myoporaceae	Myoporum boninense	Myoporum	0	0	0	0	17	1.23	0			11
Asterales	Asteraceae	Cirsium boninense	Cirsium	0	0	0	0	25	1.4	0			44		92
Rosales	Pittosporaceae	Pittosporum boninense	Pittosporum	0	0	0	0	0		0			20	24	11	0
Asterales	Campanulaceae	Lobelia boninensis	Lobelia	0	0	0	0	22	1.34	0	0.13	0.64	36		64		-2.04
Pandanales	Pandanaceae	Pandanus boninensis	Pandanus	0	0	0	0	0		0			5		6
Celastrales	Celastraceae	Euonymus boninensis	Euonymus	0	0	0	0	24	1.38	0			16		7
Polypodiales	Pteridaceae	Pteris boninensis	Pteris	0	0	0	0	0		0	0.01	0	7		32
Rosales	Urticaceae	Boehmeria boninensis	Boehmeria	0	0	0	0	0		0			3		29
Asparagales	Orchidaceae	Luisia boninensis	Luisia	0	0	0	0	0		0					6
Cucurbitales	Cucurbitaceae	Trichosanthes boninensis	Trichosanthes	0	0	0	0	0		0			4	22	16	0.49
Polypodiales	Polypodiaceae	Pleopeltis boninensis	Pleopeltis	0	0	0	0	0		0					1
Marattiales	Marattiaceae	Angiopteris boninensis	Angiopteris	0	0	0	0	24	1.38	0	0.01		1		21
Ranunculales	Ranunculaceae	Clematis boninensis	Clematis	0	0	0	0	0		0			38	48	65	-2.52
Rosales	Moraceae	Ficus boninsimae	Ficus	0	0	0	0	24	1.38	0			61
Piperales	Piperaceae	Peperomia boninsimensis	Peperomia	0	0	0	0	24	1.38	0			5	110	48	-4.06
Zingiberales	Zingiberaceae	Alpinia boninsimensis	Alpinia	0	0	0	0	0		0			1		14
Acorales	Araceae	Anthurium bonplandii	Anthurium	0	0	0	0	0		0			1		138
Caryophyllales	Cactaceae	Harrisia bonplandii	Harrisia	0	0	0	0	22	1.34	0
Sapindales	Rutaceae	Melicope bonwickii	Melicope	0	0	0	0	0		0			5		1
Gentianales	Apocynaceae	Alstonia boonei	Alstonia	0	0	0	0	0		0			4	42	7	-0.75
Laurales	Lauraceae	Persea borbonia	Persea	0	0	0	0	0		0			6		3
Asparagales	Iridaceae	Watsonia borbonica	Watsonia	1	0	0	0	23	1.36	0	12.73	0.57	16	18	27	0.19	2.54
Gentianales	Rubiaceae	Tarenna borbonica	Tarenna	0	0	0	0	0		0			5		1
Arecales	Arecaceae	Roystonea borinquena	Roystonea	0	0	0	0	0		0			1		1
Zingiberales	Zingiberaceae	Hedychium borneense	Hedychium	0	0	0	0	0		0			2		3
Sapindales	Meliaceae	Sandoricum borneense	Sandoricum	0	0	0	0	0		0			1
Arecales	Arecaceae	Borassodendron borneensis	Borassodendron	0	0	0	0	0		0
Arecales	Arecaceae	Phoenicophorium borsigianum	Phoenicophorium	0	0	0	0	52	1.72	0
Malvales	Malvaceae	Hibiscus boryanus	Hibiscus	0	0	0	0	16	1.2	0			55		56
Rosales	Moraceae	Ficus botryocarpa	Ficus	0	0	0	0	0		0			61
Myrtales	Myrtaceae	Eucalyptus botryoides	Eucalyptus	1	0	0	1	94	1.97	0	1.86	-0.13	584		21		0.62
Arecales	Arecaceae	Syagrus botryophora	Syagrus	0	0	0	0	0		0			1		3
Liliales	Liliaceae	Eucharis bouchei	Eucharis	0	0	0	0	25	1.4	0					2
Zingiberales	Heliconiaceae	Heliconia bourgaeana	Heliconia	0	0	0	0	21	1.32	0			3		27
Cucurbitales	Begoniaceae	Begonia bowerae	Begonia	0	0	0	0	24	1.38	0			2		28
Asparagales	Orchidaceae	Cattleya bowringiana	Cattleya	0	0	0	0	0		0	0.01	1.43	2		2
Fabales	Malpighiaceae	Heteropterys brachiata	Heteropterys	0	0	0	0	50	1.7	0					8
Ranunculales	Ranunculaceae	Clematis brachiata	Clematis	0	0	0	0	0		0	1.69	-0.56	38		65		0.52
Malpighiales	Rhizophoraceae	Carallia brachiata	Carallia	0	0	0	0	27	1.43	0	23.32	-0.71	2	48	1		3.15
Asparagales	Orchidaceae	Trichoglottis brachiata	Trichoglottis	0	0	0	0	0		0
Liliales	Liliaceae	Crinum brachyandrum	Crinum	0	0	0	0	0		0					28
Liliales	Liliaceae	Habranthus brachyandrus	Habranthus	0	0	0	0	0		0			1		5
Zingiberales	Zingiberaceae	Alpinia brachyantha	Alpinia	0	0	0	0	0		0			1		14
Gentianales	Apocynaceae	Tabernaemontana brachyantha	Tabernaemontana	0	0	0	0	65	1.81	0			9		19
Zingiberales	Heliconiaceae	Heliconia brachyantha	Heliconia	0	0	0	0	0		0			3		27
Fabales	Fabaceae	Mucuna brachycarpa	Mucuna	0	0	0	0	0		0			6		4
Bromeliales	Bromeliaceae	Tillandsia brachycaulos	Tillandsia	0	0	0	0	0		0			4		43
Arecales	Arecaceae	Chamaedorea brachyclada	Chamaedorea	0	0	0	0	0		0			6		7
Fabales	Fabaceae	Schotia brachypetala	Schotia	0	0	0	0	68	1.83	0	841.8	-0.71	2				6.74
Arecales	Arecaceae	Chamaedorea brachypoda	Chamaedorea	0	0	0	0	0		0			6		7
Liliales	Liliaceae	Chlorophytum brachystachyum	Chlorophytum	0	0	0	0	0		0			8	28	32	-0.13
Sapindales	Sapindaceae	Arytera brackenridgei	Arytera	0	0	0	0	0		0			2
Ericales	Myrsinaceae	Ardisia brackenridgei	Ardisia	0	0	0	0	0		0			9		5
Malvales	Malvaceae	Hibiscus brackenridgei	Hibiscus	1	0	0	0	0		0			55	144	56	-2.41
Myrtales	Myrtaceae	Melaleuca bracteata	Melaleuca	0	0	0	0	80	1.9	0	0.05	-0.64	142		8		-3
Bromeliales	Bromeliaceae	Aechmea bracteata	Aechmea	0	0	0	0	69	1.84	0			6		3
Commelinales	Commelinaceae	Tradescantia bracteata	Tradescantia	0	0	0	0	0		0			5		23
Asterales	Asteraceae	Helichrysum bracteatum	Helichrysum	0	0	0	0	16	1.2	0			46	26	35	0.16
Asparagales	Orchidaceae	Epidendrum bracteatum	Epidendrum	0	0	0	0	0		0	0.01	0.58	3		5
Bromeliales	Bromeliaceae	Ananas bracteatus	Ananas	0	0	0	0	0		0				50	4	0
Malpighiales	Euphorbiaceae	Pedilanthus bracteatus	Pedilanthus	0	0	0	0	51	1.71	0			1		1
Commelinales	Commelinaceae	Palisota bracteosa	Palisota	0	0	0	0	58	1.76	0					4
Sapindales	Sapindaceae	Paullinia bracteosa	Paullinia	0	0	0	0	16	1.2	0			7		5
Asparagales	Agavaceae	Agave bracteosa	Agave	0	0	0	0	0		0			24		25
Myrtales	Combretaceae	Combretum bracteosum	Combretum	0	0	0	0	0		0			35		5
Caryophyllales	Cactaceae	Weberocereus bradei	Weberocereus	0	0	0	0	0		0
Acorales	Araceae	Alocasia brancifolia	Alocasia	0	0	0	0	0		0			2		20
Lamiales	Acanthaceae	Justicia brandegeana	Justicia	0	0	0	0	78	1.89	0			6	28	84	0.13
Arecales	Arecaceae	Brahea brandegeei	Brahea	0	0	0	0	0		0			2		3
Fabales	Fabaceae	Haematoxylum brasiletto	Haematoxylum	0	0	0	0	0		0			1		1
Lamiales	Acanthaceae	Justicia brasiliana	Justicia	0	0	0	0	51	1.71	0			6	28	84	0.13
Malpighiales	Clusiaceae	Calophyllum brasiliense	Calophyllum	0	0	0	0	17	1.23	0	3954	0.74	12	42	2	-0.71	8.28
Polypodiales	Blechnaceae	Blechnum brasiliense	Blechnum	0	0	0	0	0		0	0.01	0	2		9
Acorales	Araceae	Xanthosoma brasiliense	Xanthosoma	0	0	0	0	77	1.89	0					7
Malpighiales	Euphorbiaceae	Hevea brasiliensis	Hevea	0	0	0	0	38	1.58	0	3809	0.69	4	36	1		8.25
Myrtales	Myrtaceae	Eugenia brasiliensis	Eugenia	0	0	0	0	94	1.97	0	3.86	-0.43	22		2		1.35
Malvales	Sterculiaceae	Pterygota brasiliensis	Pterygota	0	0	0	0	0		0			2		1
Poales	Poaceae	Raddia brasiliensis	Raddia	0	0	0	0	0		0				22	2	0
Gentianales	Rubiaceae	Galianthe brasiliensis	Galianthe	0	0	0	0	50	1.7	0
Zingiberales	Marantaceae	Calathea brasiliensis	Calathea	0	0	0	0	31	1.49	0					7
Sapindales	Rutaceae	Erythrochiton brasiliensis	Erythrochiton	0	0	0	0	0		0				116	1
Myrtales	Combretaceae	Terminalia brassii	Terminalia	0	0	0	0	0		0	4.5	-0.24	56		9		1.5
Arecales	Arecaceae	Rhopaloblaste brassii	Rhopaloblaste	0	0	0	0	0		0
Podocarpales	Podocarpaceae	Podocarpus brassii	Podocarpus	0	0	0	0	0		0					9
Fabales	Fabaceae	Angylocalyx braunii	Angylocalyx	0	0	0	0	25	1.4	0
Sapindales	Rutaceae	Flindersia brayleyana	Flindersia	1	0	0	1	52	1.72	0	93	0.23	5		1		4.53
Liliales	Liliaceae	Zephyranthes brazosensis	Zephyranthes	0	0	0	0	0		0			3	72	20	-1.44
Zingiberales	Marantaceae	Calathea brenesii	Calathea	0	0	0	0	26	1.41	0					7
Acorales	Araceae	Philodendron brenesii	Philodendron	0	0	0	0	0		0			2		6
Fabales	Fabaceae	Erythrina breviflora	Erythrina	0	0	0	0	0		0			29	42	45	0.21
Bromeliales	Bromeliaceae	Dyckia brevifolia	Dyckia	0	0	0	0	0		0				50	5	0
Lamiales	Acanthaceae	Ruellia brevifolia	Ruellia	1	0	0	1	85	1.93	0			7	34	37	0.05
Zingiberales	Zingiberaceae	Alpinia brevilabris	Alpinia	0	0	0	0	0		0			1		14
Acorales	Araceae	Anthurium brevipedunculatum	Anthurium	0	0	0	0	0		0			1		138
Arecales	Arecaceae	Arenga brevipes	Arenga	0	0	0	0	0		0			2		5
Malpighiales	Achariaceae	Caloncoba brevipes	Caloncoba	0	0	0	0	0		0
Gentianales	Rubiaceae	Bobea brevipes	Bobea	1	0	0	0	0		0					2
Cucurbitales	Begoniaceae	Begonia breviramosa	Begonia	0	0	0	0	0		0			2		28
Acorales	Araceae	Anthurium breviscapum	Anthurium	0	0	0	0	0		0			1		138
Acorales	Araceae	Aglaonema brevispathum	Aglaonema	0	0	0	0	0		0			1		3
Sapindales	Rutaceae	Clausena brevistyla	Clausena	0	0	0	0	22	1.34	0	72	-0.71	2		6		4.28
Fabales	Fabaceae	Cassia brewsteri	Cassia	0	0	0	0	13	1.11	0	138.68	0.27	42		66		4.93
Asparagales	Iridaceae	Homeria breyniana	Homeria	0	0	0	0	0		0			3		29
Myrtales	Myrtaceae	Eucalyptus bridgesiana	Eucalyptus	1	0	0	1	58	1.76	0	2.8	-0.12	584		21		1.03
Gentianales	Rubiaceae	Gardenia brighamii	Gardenia	1	0	0	0	0		0			12	22	8	0
Lamiales	Acanthaceae	Ruellia brittoniana	Ruellia	1	0	0	1	80	1.9	0			7	34	37	0.05
Zingiberales	Zingiberaceae	Curcuma brog	Curcuma	0	0	0	0	0		0					11
Bromeliales	Bromeliaceae	Aechmea bromeliifolia	Aechmea	0	0	0	0	0		0			6		3
Bromeliales	Bromeliaceae	Cryptanthus bromelioides	Cryptanthus	0	0	0	0	0		0
Sapindales	Meliaceae	Lovoa brownii	Lovoa	0	0	0	0	0		0			1
Acorales	Araceae	Anthurium brownii	Anthurium	0	0	0	0	0		0			1	30	138	0.3
Polypodiales	Cyatheaceae	Cyathea Brownii	Cyathea	0	0	0	0	20	1.3	0	0.01		1		13
Proteales	Proteaceae	Banksia brownii	Banksia	0	0	0	0	0		0			38
Fabales	Fabaceae	Erythrina brucei	Erythrina	0	0	0	0	0		0			29		45
Caryophyllales	Nyctaginaceae	Pisonia brunoniana	Pisonia	1	0	0	0	0		0			3
Myrtales	Combretaceae	Bucida buceras	Bucida	0	0	0	0	63	1.8	0
Lamiales	Verbenaceae	Clerodendrum buchanani	Clerodendrum	0	0	0	0	81	1.91	0			14		12
Lamiales	Verbenaceae	Clerodendrum buchananii	Clerodendrum	0	0	0	0	0		0			14		12
Lamiales	Verbenaceae	Vitex buchananii	Vitex	0	0	0	0	0		0			4		6
Gentianales	Rubiaceae	Morinda bucidifolia	Morinda	0	0	0	0	28	1.45	0			4		11
Sapindales	Aceraceae	Acer buergerianum	Acer	0	0	0	0	25	1.4	0	11	-0.74	64		42		2.4
Acorales	Araceae	Amorphophallus bulbifer	Amorphophallus	0	0	0	0	0		0			1	26	32	0.3
Dioscoreales	Dioscoreaceae	Dioscorea bulbifera	Dioscorea	1	1	1	1	400	2.6	0	5.68	-0.61	18	40	53	0.22	1.74
Zingiberales	Zingiberaceae	Globba bulbifera	Globba	0	0	0	0	0		0			1		19
Polypodiales	Aspleniaceae	Asplenium bulbiferum	Asplenium	0	0	0	0	0		0	0.01	0	2	144	100	-0.02
Asparagales	Aloeaceae	Aloe bulbillifera	Aloe	0	0	0	0	16	1.2	0			98	14	86	0.38
Liliales	Liliaceae	Crinum bulbispermum	Crinum	0	0	0	0	50	1.7	0				22	28	0.32
Bromeliales	Bromeliaceae	Tillandsia bulbosa	Tillandsia	0	0	0	0	0		0			4		43
Caryophyllales	Aizoaceae	Trichodiadema bulbosum	Trichodiadema	0	0	0	0	24	1.38	0			1
Gentianales	Rubiaceae	Tocoyena bullata	Tocoyena	0	0	0	0	0		0			1
Acorales	Araceae	Alocasia bullata	Alocasia	0	0	0	0	0		0			2		20
Acorales	Araceae	Anthurium bulloanum	Anthurium	0	0	0	0	0		0			1		138
Lamiales	Verbenaceae	Clerodendrum bungei	Clerodendrum	0	0	0	0	51	1.71	0	71.98	-0.07	14		12		4.28
Malpighiales	Euphorbiaceae	Antidesma bunius	Antidesma	0	0	0	0	83	1.92	0			6	78	4	-0.78
Malvales	Bombacaceae	Bombax buonopozense	Bombax	0	0	0	0	0		0			4		2
Magnoliales	Annonaceae	Stelechocarpus burahol	Stelechocarpus	0	0	0	0	14	1.15	0				18	1
Fabales	Fabaceae	Erythrina burana	Erythrina	0	0	0	0	0		0			29	168	45	-5.87
Caryophyllales	Cactaceae	Rhipsalis burchellii	Rhipsalis	0	0	0	0	0		0			1		26
Apiales	Araliaceae	Trevesia burckii	Trevesia	0	0	0	0	52	1.72	0
Proteales	Proteaceae	Banksia burdettii	Banksia	0	0	0	0	0		0	103.4	1.89	38				4.64
Malvales	Sterculiaceae	Dombeya burgessiae	Dombeya	0	0	0	0	86	1.93	0	4.28	0.15	14	54	8	0.9	1.45
Zingiberales	Heliconiaceae	Heliconia burleana	Heliconia	0	0	0	0	0		0			3		27
Zingiberales	Marantaceae	Calathea burle-marxii	Calathea	0	0	0	0	30	1.48	0					7
Zingiberales	Marantaceae	Ctenanthe burle-marxii	Ctenanthe	0	0	0	0	30	1.48	0
Acorales	Araceae	Philodendron burle-marxii	Philodendron	0	0	0	0	0		0			2		6
Poales	Poaceae	Oplismenus burmanii	Oplismenus	0	0	0	0	53	1.72	0			4		6
Laurales	Lauraceae	Cinnamomum burmanii	Cinnamomum	1	0	0	1	76	1.88	0	97.3	-0.56	10		3		4.58
Arecales	Arecaceae	Ptychosperma burretianum	Ptychosperma	0	0	0	0	0		0			2		1
Fabales	Fabaceae	Erythrina burttii	Erythrina	0	0	0	0	0		0	400	0.32	29		45		5.99
Fabales	Fabaceae	Lonchocarpus bussei	Lonchocarpus	0	0	0	0	0		0			11		51
Malpighiales	Clusiaceae	Pentadesma butyracea	Pentadesma	0	0	0	0	0		0	33333		1				10.41
Arecales	Arecaceae	Scheelea butyracea	Scheelea	0	0	0	0	0		0
Sapindales	Rutaceae	Severinia buxifolia	Severinia	0	0	0	0	56	1.75	0				18	1
Ericales	Ericaceae	Rhododendron buxifolium	Rhododendron	0	0	0	0	0		0			28		35
Myrtales	Myrtaceae	Syzygium buxifolium	Syzygium	0	0	0	0	0		0			56		6
Poales	Poaceae	Ischaemum byrone	Ischaemum	1	0	0	0	0		0			2		10
Fabales	Malpighiaceae	Banisteriopsis caapi	Banisteriopsis	0	0	0	0	12	1.08	0			2		8
Arecales	Arecaceae	Chrysalidocarpus cabadae	Chrysalidocarpus	0	0	0	0	0		0					1
Malvales	Sterculiaceae	Theobroma cacao	Theobroma	0	0	0	0	64	1.81	0	1893	1.13	3		1		7.55
Piperales	Piperaceae	Peperomia cacaophila	Peperomia	0	0	0	0	0		0			5		48
Bromeliales	Bromeliaceae	Tillandsia cacticola	Tillandsia	0	0	0	0	0		0			4		43
Rhamnales	Vitaceae	Cissus cactiformis	Cissus	0	0	0	0	0		0	47.85	-0.29	20	24	14	0.59	3.87
Malvales	Sterculiaceae	Dombeya cacuminum	Dombeya	0	0	0	0	0		0			14		8
Gentianales	Rubiaceae	Neolamarckia cadamba	Neolamarckia	0	0	0	0	0		0	40		1				3.69
Rosales	Urticaceae	Pilea cadierei	Pilea	0	0	0	0	56	1.75	0			1	48	17	-1.02
Gentianales	Rubiaceae	Psychotria cadigensis	Psychotria	0	0	0	0	0		0			33		29
Dipsacales	Caprifoliaceae	Sambucus caerulea	Sambucus	0	0	0	0	42	1.62	0	5.36	0.03	14	38	26	-0.08	1.68
Apiales	Apiaceae	Trachymene caerulea	Trachymene	0	0	0	0	62	1.79	0	2.4	0.13	13				0.88
Asparagales	Iridaceae	Neomarica caerulea	Neomarica	0	0	0	0	66	1.82	0				32	3	-1.15
Nymphaeales	Nymphaeaceae	Nymphaea caerulea	Nymphaea	1	0	0	0	18	1.26	0			2	28	33	0.85
Zingiberales	Zingiberaceae	Alpinia caerulea	Alpinia	0	0	0	0	0		0			1		14
Liliales	Liliaceae	Dianella caerulea	Dianella	0	0	0	0	24	1.38	0	7.1	1.62	9		2		1.96
Commelinales	Haemodoraceae	Xiphidium caeruleum	Xiphidium	0	0	0	0	29	1.46	0					1
Fabales	Fabaceae	Calopogonium caeruleum	Calopogonium	0	0	0	0	53	1.72	0			1		1
Arecales	Arecaceae	Pinanga caesia	Pinanga	0	0	0	0	0		0					3
Arecales	Arecaceae	Calamus caesius	Calamus	0	0	0	0	0		0			4	26	10	0
Asparagales	Agavaceae	Calibanus caespitosus	Calibanus	0	0	0	0	0		0					1
Cycadales	Zamiaceae	Encephalartos caffer	Encephalartos	0	0	0	0	0		0					2
Fabales	Fabaceae	Erythrina caffra	Erythrina	0	0	0	0	28	1.45	0	153.8	-1.1	29	42	45	0.21	5.04
Malpighiales	Salicaceae	Dovyalis caffra	Dovyalis	0	0	0	0	13	1.11	0	31	0.33	3		1		3.43
Ericales	Sapotaceae	Mimusops caffra	Mimusops	0	0	0	0	59	1.77	0	231.93	-0.96	6		3		5.45
Arecales	Arecaceae	Jubaeopsis caffra	Jubaeopsis	0	0	0	0	0		0
Gentianales	Apocynaceae	Rauvolfia caffra	Rauvolfia	0	0	0	0	18	1.26	0	173.23	1.47	4	44	10	0.09	5.15
Sapindales	Anacardiaceae	Harpephyllum caffrum	Harpephyllum	0	0	0	0	25	1.4	0	98.67		1				4.59
Myrtales	Combretaceae	Combretum caffrum	Combretum	0	0	0	0	0		0			35		5
Arecales	Arecaceae	Heterospathe cagayanensis	Heterospathe	0	0	0	0	0		0					1
Ericales	Sapotaceae	Pouteria caimito	Pouteria	0	0	0	0	0		0			19		2
Ericales	Sapotaceae	Chrysophyllum cainito	Chrysophyllum	0	0	0	0	84	1.92	0	210	-0.73	6	24	1		5.35
Solanales	Convolvulaceae	Ipomoea cairica	Ipomoea	1	0	0	1	0		0			61	30	61	0.24
Fabales	Fabaceae	Cajanus cajan	Cajanus	1	0	0	1	0		0	98.5	1.15	3	22	4	0.5	4.59
Malpighiales	Clusiaceae	Calophyllum calaba	Calophyllum	0	0	0	0	0		0	1000	-0.71	12		2		6.91
Malpighiales	Salicaceae	Muntingia calabura	Muntingia	1	0	0	0	82	1.91	0	0.2		1	30	1		-1.61
Myrtales	Combretaceae	Terminalia calamansanai	Terminalia	0	0	0	0	43	1.63	0			56		9
Lamiales	Verbenaceae	Clerodendrum calamitosum	Clerodendrum	0	0	0	0	20	1.3	0			14		12
Acorales	Araceae	Acorus calamus	Acorus	0	0	0	0	0		0	3.72		1	24	3	0	1.31
Arecales	Arecaceae	Actinorhytis calapparia	Actinorhytis	0	0	0	0	0		0
Zingiberales	Heliconiaceae	Heliconia calatheaphylla	Heliconia	0	0	0	0	0		0			3		27
Fabales	Fabaceae	Ormosia calavensis	Ormosia	0	0	0	0	0		0			11		6
Zingiberales	Zingiberaceae	Alpinia calcarata	Alpinia	0	0	0	0	83	1.92	0			1		14
Rosales	Urticaceae	Elatostema calcareum	Elatostema	0	0	0	0	24	1.38	0					10
Myrtales	Myrtaceae	Eucalyptus caleyi	Eucalyptus	0	0	0	0	84	1.92	0	3.63	-0.11	584		21		1.29
Cycadales	Zamiaceae	Dioon califanoi	Dioon	0	0	0	0	0		0					1
Ranunculales	Papaveraceae	Eschscholzia californica	Eschscholzia	1	0	1	1	68	1.83	0	1.5	1.24	8	12	2	0	0.41
Rhamnales	Rhamnaceae	Rhamnus californica	Rhamnus	0	0	0	0	49	1.69	0	100	2.58	20		15		4.61
Caryophyllales	Simmondsiaceae	Simmondsia californica	Simmondsia	0	0	0	0	0		0			1		1
Lamiales	Acanthaceae	Ruellia californica	Ruellia	0	0	0	0	0		0			7	34	37	0.05
Ericales	Ericaceae	Rhododendron caliginis	Rhododendron	0	0	0	0	0		0			28	26	35	0
Gentianales	Rubiaceae	Cinchona calisaya	Cinchona	0	0	0	0	58	1.76	0	0.3	-0.71	2		5		-1.2
Asterids	Icacinaceae	Gonocaryum calleryanum	Gonocaryum	0	0	0	0	78	1.89	0
Asparagales	Iridaceae	Gladiolus callianthus	Gladiolus	0	0	0	0	50	1.7	0			26		52
Lamiales	Bignoniaceae	Clytostoma callistegioides	Clytostoma	0	0	0	0	83	1.92	0				40	2	0
Liliales	Liliaceae	Xeronema callistemon	Xeronema	0	0	0	0	0		0	0.39		1				-0.94
Rosales	Moraceae	Ficus callophylla	Ficus	0	0	0	0	0		0			61
Rosales	Moraceae	Ficus callosa	Ficus	0	0	0	0	66	1.82	0			61
Asparagales	Orchidaceae	Paphiopedilum callosum	Paphiopedilum	0	0	0	0	0		0				26	73	0.66
Acorales	Araceae	Philodendron callosum	Philodendron	0	0	0	0	0		0			2		6
Cycadales	Zamiaceae	Microcycas calocoma	Microcycas	0	0	0	0	0		0				26	1
Malvales	Elaeocarpaceae	Elaeocarpus calomala	Elaeocarpus	0	0	0	0	0		0			17		1
Polypodiales	Pteridaceae	Pityrogramma calomelanos	Pityrogramma	1	0	0	1	0		0	0.01	0	4	240	2	-0.71	-4.61
Laurales	Monimiaceae	Matthaea calophylla	Matthaea	0	0	0	0	0		0
Myrtales	Myrtaceae	Eucalyptus calophylla	Eucalyptus	1	0	0	1	101	2	0	113	1.65	584		21		4.73
Sapindales	Rutaceae	Merrillia caloxylon	Merrillia	0	0	0	0	53	1.72	0				18	1
Poales	Cyperaceae	Eleocharis calva	Eleocharis	0	0	0	0	0		0			40	18	28	0.41
Myrtales	Melastomataceae	Miconia calvescens	Miconia	1	0	0	0	28	1.45	0			9	32	61	0.5
Malvales	Malvaceae	Kydia calycina	Kydia	0	0	0	0	80	1.9	0	11		1				2.4
Gentianales	Asclepiadaceae	Hoya calycina	Hoya	0	0	0	0	49	1.69	0			1		38
Bromeliales	Bromeliaceae	Aechmea calyculata	Aechmea	0	0	0	0	0		0			6		3
Ericales	Ericaceae	Chamaedaphne calyculata	Chamaedaphne	0	0	0	0	0		0	0.04		1	22	1		-3.22
Malvales	Tiliaceae	Grewia calymmatosepala	Grewia	0	0	0	0	0		0			65		14
Bromeliales	Bromeliaceae	Vriesea calypiana	Vriesea	0	0	0	0	0		0			3		9
Ericales	Lecythidaceae	Barringtonia calyptrata	Barringtonia	0	0	0	0	0		0			1		2
Acorales	Araceae	Schismatoglottis calyptrata	Schismatoglottis	0	0	0	0	24	1.38	0				26	15	0.3
Myrtales	Myrtaceae	Eucalyptus camaldulensis	Eucalyptus	1	0	0	0	21	1.32	0	0.17	-0.16	584	22	21	0.22	-1.77
Lamiales	Verbenaceae	Lantana camara	Lantana	1	0	0	0	20	1.3	0	16	1.47	9		7		2.77
Arecales	Arecaceae	Areca camarinensis	Areca	0	0	0	0	0		0			1		4
Malvales	Malvaceae	Hibiscus cameronii	Hibiscus	0	0	0	0	0		0			55		56
Lamiales	Bignoniaceae	Spathodea campanulata	Spathodea	1	0	1	1	120	2.08	0	5		1				1.61
Rosales	Rosaceae	Prunus campanulata	Prunus	0	0	0	0	0		0			59	16	46	0.64
Liliales	Liliaceae	Agapanthus campanulatus	Agapanthus	0	0	0	0	0		0			2		1
Ericales	Sapotaceae	Pouteria campechiana	Pouteria	0	0	0	0	80	1.9	0	1350	-0.36	19		2		7.21
Fabales	Fabaceae	Haematoxylum campechianum	Haematoxylum	1	0	1	1	91	1.96	0	17.59		1	24	1	0	2.87
Arecales	Arecaceae	Trithrinax campestris	Trithrinax	0	0	0	0	0		0				36	2	0
Sapindales	Burseraceae	Commiphora campestris	Commiphora	0	0	0	0	0		0			21
Laurales	Lauraceae	Cinnamomum camphora	Cinnamomum	1	0	1	1	83	1.92	0	108	-0.51	10	24	3	0	4.68
Asterales	Asteraceae	Tarchonanthus camphoratus	Tarchonanthus	0	0	0	0	0		0	1.1		1				0.1
Acorales	Araceae	Philodendron campii	Philodendron	0	0	0	0	0		0			2		6
Zingiberales	Zingiberaceae	Globba campsophylla	Globba	0	0	0	0	0		0			1		19
Malvales	Malvaceae	Hibiscus campylosiphon	Hibiscus	0	0	0	0	91	1.96	0			55		56
Asterales	Asteraceae	Bidens campylotheca	Bidens	1	0	0	0	0		0			22		66
Fabales	Fabaceae	Cercis canadensis	Cercis	0	0	0	0	0		0	23.9	-1.43	4	14	3	0	3.17
Pinales	Pinaceae	Tsuga canadensis	Tsuga	0	0	0	0	0		0	2.7	-0.4	7	24	8	0	0.99
Apiales	Apiaceae	Cryptotaenia canadensis	Cryptotaenia	1	0	0	1	85	1.93	0	2.11	0.71	2	20	4	0.26	0.75
Asterales	Asteraceae	Solidago canadensis	Solidago	0	0	0	0	80	1.9	0	0.1	-0.94	35	48	102	-1.64	-2.3
Myrtales	Myrtaceae	Eucalyptus canaliculata	Eucalyptus	0	0	0	0	83	1.92	0	13.81	0.06	584		21		2.63
Selaginellales	Selaginellaceae	Selaginella canaliculata	Selaginella	0	0	0	0	0		0			7		20
Asparagales	Orchidaceae	Dendrobium canaliculatum	Dendrobium	0	0	0	0	0		0	0.01	13.67	2	38	202	0.19
Pinales	Pinaceae	Pinus canariensis	Pinus	0	0	0	0	14	1.15	0	102	-0.03	88	24	73	-0.2	4.62
Malpighiales	Euphorbiaceae	Euphorbia canariensis	Euphorbia	0	0	0	0	0		0			83		203
Apiales	Araliaceae	Hedera canariensis	Hedera	0	0	0	0	0		0			2	48	11	0.91
Celastrales	Celastraceae	Maytenus canariensis	Maytenus	0	0	0	0	0		0			11		6
Arecales	Arecaceae	Phoenix canariensis	Phoenix	0	0	0	0	68	1.83	0	1056	1.32	8	36	7	-0.38	6.96
Malpighiales	Euphorbiaceae	Euphorbia candelabrum	Euphorbia	0	0	0	0	0		0			83		203
Fabales	Fabaceae	Dalbergia candenatensis	Dalbergia	0	0	0	0	0		0			25		9
Lamiales	Verbenaceae	Callicarpa candicans	Callicarpa	0	0	0	0	24	1.38	0			5
Liliales	Liliaceae	Galtonia candicans	Galtonia	0	0	0	0	61	1.79	0
Fabales	Fabaceae	Tephrosia candida	Tephrosia	0	0	0	0	80	1.9	0	20.5	0.68	44	22	39	0.36	3.02
Liliales	Liliaceae	Zephyranthes candida	Zephyranthes	0	0	0	0	80	1.9	0			3	28	20	0.45
Gentianales	Rubiaceae	Calycophyllum candidissimum	Calycophyllum	0	0	0	0	52	1.72	0				34	1
Fabales	Fabaceae	Lysiloma candidum	Lysiloma	0	0	0	0	16	1.2	0			8		2
Asparagales	Iridaceae	Moraea candolleana	Moraea	0	0	0	0	0		0			26		19
Magnoliales	Magnoliaceae	Magnolia candollii	Magnolia	0	0	0	0	100	2	0			19		20
Proteales	Proteaceae	Banksia canei	Banksia	0	0	0	0	0		0	8.75	-0.93	38				2.17
Gentianales	Rubiaceae	Coffea canephora	Coffea	0	0	0	0	0		0	142.4	-0.17	9	22	10	0.62	4.96
Myrtales	Combretaceae	Terminalia canescens	Terminalia	0	0	0	0	20	1.3	0	138.4	-0.21	56		9		4.93
Fabales	Fabaceae	Albizia canescens	Albizia	0	0	0	0	93	1.97	0			37		17
Caryophyllales	Chenopodiaceae	Atriplex canescens	Atriplex	0	0	0	0	20	1.3	0			17	18	81	0.39
Lamiales	Verbenaceae	Phyla canescens	Phyla	0	0	0	0	0		0			2		1
Piperales	Piperaceae	Piper caninum	Piper	0	0	0	0	10	1	0			25		47
Fabales	Fabaceae	Sesbania cannabina	Sesbania	0	0	0	0	27	1.43	0	12.36	-0.34	31	24	28	-2.45	2.51
Malvales	Malvaceae	Hibiscus cannabinus	Hibiscus	0	0	0	0	0		0	23.2	0.76	55	36	56	0.81	3.14
Asparagales	Agavaceae	Cordyline cannifolia	Cordyline	0	0	0	0	0		0	13	0.49	8		4		2.56
Zingiberales	Marantaceae	Myrosma cannifolia	Myrosma	0	0	0	0	0		0
Acorales	Araceae	Spathiphyllum cannifolium	Spathiphyllum	0	0	0	0	62	1.79	0				30	2	0
Zingiberales	Marantaceae	Donax canniformis	Donax	0	0	0	0	76	1.88	0
Zingiberales	Marantaceae	Ischnosiphon cannoideus	Ischnosiphon	0	0	0	0	26	1.41	0
Arecales	Arecaceae	Hedyscepe canterburyana	Hedyscepe	0	0	0	0	0		0
Asparagales	Agavaceae	Dracaena cantleyi	Dracaena	0	0	0	0	0		0			7		17
Rosales	Rosaceae	Spiraea cantoniensis	Spiraea	0	0	0	0	24	1.38	0			7	18	27	0.68
Sapindales	Rutaceae	Calodendrum capense	Calodendrum	0	0	0	0	79	1.9	0	1217		1				7.1
Apiales	Apiaceae	Peucedanum capense	Peucedanum	0	0	0	0	0		0	3.4	-0.56	13		53		1.22
Sapindales	Sapindaceae	Pappea capensis	Pappea	0	0	0	0	0		0	145.04		1				4.98
Rhamnales	Vitaceae	Rhoicissus capensis	Rhoicissus	0	0	0	0	63	1.8	0			3	40	2	0
Nymphaeales	Nymphaeaceae	Nymphaea capensis	Nymphaea	1	0	0	0	21	1.32	0			2		33
Lamiales	Bignoniaceae	Tecoma capensis	Tecoma	0	0	0	0	81	1.91	0			2	36	6	-0.41
Piperales	Piperaceae	Peperomia caperata	Peperomia	0	0	0	0	51	1.71	0			5	33	48	0.16
Acorales	Araceae	Anthurium caperatum	Anthurium	0	0	0	0	0		0			1	30	138	0.3
Polypodiales	Pteridaceae	Adiantum capillus-veneris	Adiantum	1	0	0	0	25	1.4	0	0.01	0	5	60	29	0.74
Caryophyllales	Polygonaceae	Persicaria capitata	Persicaria	1	0	0	1	50	1.7	0			10		22
Arecales	Arecaceae	Butia capitata	Butia	0	0	0	0	61	1.79	0	203	-0.87	2				5.31
Arecales	Arecaceae	Syagrus capitata	Syagrus	0	0	0	0	0		0			1		3
Myrtales	Thymelaeaceae	Phaleria capitata	Phaleria	0	0	0	0	16	1.2	0			2
Bromeliales	Bromeliaceae	Tillandsia capitata	Tillandsia	0	0	0	0	0		0			4		43
Zingiberales	Marantaceae	Phrynium capitatum	Phrynium	0	0	0	0	25	1.4	0
Myrtales	Myrtaceae	Eucalyptus capitellata	Eucalyptus	0	0	0	0	101	2	0	13	0.04	584		21		2.56
Liliales	Liliaceae	Molineria capitulata	Molineria	0	0	0	0	84	1.92	0	1.7		1				0.53
Rosales	Moraceae	Ficus capreifolia	Ficus	0	0	0	0	0		0	0.25	-0.17	61				-1.39
Lamiales	Bignoniaceae	Bignonia capreolata	Bignonia	0	0	0	0	0		0			1		1
Solanales	Solanaceae	Solanum capsicoides	Solanum	1	0	0	1	0		0	3.1	-0.08	122		288		1.13
Bromeliales	Bromeliaceae	Tillandsia caput-medusae	Tillandsia	0	0	0	0	0		0			4	50	43	0.04
Solanales	Hydrophyllaceae	Wigandia caracasana	Wigandia	0	0	0	0	66	1.82	0			1		1
Santalales	Amaranthaceae	Alternanthera caracasana	Alternanthera	1	0	0	1	85	1.93	0			8	96	3	-0.52
Malpighiales	Euphorbiaceae	Euphorbia caracasana	Euphorbia	0	0	0	0	0		0			83		203
Caryophyllales	Polygonaceae	Coccoloba caracasana	Coccoloba	0	0	0	0	66	1.82	0			6
Oxalidales	Oxalidaceae	Averrhoa carambola	Averrhoa	0	0	0	0	91	1.96	0				24	1
Gentianales	Apocynaceae	Carissa carandas	Carissa	0	0	0	0	0		0			3	22	9	0.5
Bromeliales	Bromeliaceae	Neoregelia carcharodon	Neoregelia	0	0	0	0	0		0
Zingiberales	Zingiberaceae	Elettaria cardamomum	Elettaria	0	0	0	0	36	1.56	0				48	1
Lamiales	Gesneriaceae	Sinningia cardinalis	Sinningia	0	0	0	0	0		0			1		1
Liliales	Liliaceae	Hymenocallis caribaea	Hymenocallis	0	0	0	0	0		0					11
Pinales	Pinaceae	Pinus caribaea	Pinus	1	0	0	0	0		0	20.72	-0.43	88	24	73	-0.2	3.03
Zingiberales	Heliconiaceae	Heliconia caribaea	Heliconia	0	0	0	0	25	1.4	0			3		27
Liliales	Liliaceae	Crinum caribaeum	Crinum	0	0	0	0	0		0					28
Rosales	Moraceae	Ficus carica	Ficus	0	0	0	0	80	1.9	0			61
Fabales	Fabaceae	Sabinea carinalis	Sabinea	0	0	0	0	24	1.38	0			1
Liliales	Liliaceae	Allium carinatum	Allium	0	0	0	0	0		0			57	16	450	0.4
Asterales	Asteraceae	Chrysanthemum carinatum	Chrysanthemum	0	0	0	0	0		0	2.7	0.41	12	18	35	0.77	0.99
Arecales	Arecaceae	Livistona carinensis	Livistona	0	0	0	0	0		0			5		2
Zingiberales	Marantaceae	Calathea carioca	Calathea	0	0	0	0	26	1.41	0					7
Myrtales	Myrtaceae	Eugenia carissoides	Eugenia	0	0	0	0	0		0			22		2
Piperales	Piperaceae	Peperomia carlosiana	Peperomia	0	0	0	0	0		0			5		48
Apiales	Apiaceae	Tordylium carmeli	Tordylium	0	0	0	0	0		0	7.72	0.6	6		5		2.04
Solanales	Convolvulaceae	Ipomoea carnea	Ipomoea	0	0	0	0	81	1.91	0	79.2	0.57	61	30	61	0.24	4.37
Lamiales	Acanthaceae	Justicia carnea	Justicia	0	0	0	0	0		0			6	34	84	-0.45
Lamiales	Gesneriaceae	Codonanthe carnosa	Codonanthe	0	0	0	0	0		0					3
Gentianales	Asclepiadaceae	Hoya carnosa	Hoya	1	0	0	0	24	1.38	0			1	22	38	0.16
Bromeliales	Bromeliaceae	Neoregelia carolinae	Neoregelia	0	0	0	0	16	1.2	0
Myrtales	Myrtaceae	Syzygium carolinense	Syzygium	0	0	0	0	26	1.41	0			56		6
Malvales	Elaeocarpaceae	Elaeocarpus carolinensis	Elaeocarpus	0	0	0	0	0		0			17		1
Zingiberales	Zingiberaceae	Alpinia carolinensis	Alpinia	0	0	0	0	0		0			1		14
Arecales	Arecaceae	Metroxylon carolinensis	Metroxylon	0	0	0	0	0		0					1
Nymphaeales	Cabombaceae	Cabomba caroliniana	Cabomba	0	0	0	0	61	1.79	0	1.14		1	34	2	0.71	0.13
Lamiales	Scrophulariaceae	Bacopa caroliniana	Bacopa	0	0	0	0	19	1.28	0			2		1
Salviniales	Azollaceae	Azolla caroliniana	Azolla	0	0	0	0	25	1.4	0	0.01	0	3	44	11	0.75	-4.61
Lamiales	Acanthaceae	Elytraria caroliniensis	Elytraria	0	0	0	0	0		0			1		3
Apiales	Apiaceae	Daucus carota	Daucus	0	0	0	0	17	1.23	0	1	-1	7	18	19	0.53	0
Fabales	Fabaceae	Bauhinia carronii	Bauhinia	0	0	0	0	0		0	89.59	-0.54	34		16		4.5
Lamiales	Acanthaceae	Pseuderanthemum carruthersii	Pseuderanthemum	0	0	0	0	78	1.89	0					4
Malvales	Sterculiaceae	Brachychiton carruthersii	Brachychiton	0	0	0	0	19	1.28	0			13		16
Caryophyllales	Cactaceae	Epiphyllum cartagense	Epiphyllum	0	0	0	0	0		0					1
Asparagales	Orchidaceae	Oncidium carthagenense	Oncidium	0	0	0	0	38	1.58	0					11
Myrtales	Lythraceae	Cuphea carthagenensis	Cuphea	1	0	0	1	0		0	0.7	-0.6	7	16	66	0.57	-0.36
Caryophyllales	Caryophyllaceae	Dianthus caryophyllus	Dianthus	0	0	0	0	79	1.9	0	2	1.31	31	30	85	0.46	0.69
Arecales	Arecaceae	Aiphanes caryotiifolia	Aiphanes	0	0	0	0	0		0
Arecales	Arecaceae	Calamus caryotoides	Calamus	0	0	0	0	0		0	97.71	-0.43	4		10		4.58
Arecales	Arecaceae	Ptychosperma caryotoides	Ptychosperma	0	0	0	0	20	1.3	0			2		1
Gentianales	Rubiaceae	Ixora casei	Ixora	0	0	0	0	95	1.98	0			5		17
Pinales	Cupressaceae	Cupressus cashmeriana	Cupressus	0	0	0	0	0		0	1.7	-0.47	16		13		0.53
Laurales	Lauraceae	Neolitsea cassia	Neolitsea	0	0	0	0	12	1.08	0			2		1
Aquifoliales	Aquifoliaceae	Ilex cassine	Ilex	0	0	0	0	67	1.83	0			3		22
Malpighiales	Achariaceae	Hydnocarpus castanea	Hydnocarpus	0	0	0	0	0		0			2		3
Lamiales	Bignoniaceae	Tecoma castanifolia	Tecoma	1	0	0	0	56	1.75	0			2		6
Arecales	Arecaceae	Chamaedorea castillo-montii	Chamaedorea	0	0	0	0	0		0			6		7
Zingiberales	Marantaceae	Calathea casupito	Calathea	0	0	0	0	26	1.41	0					7
Acorales	Araceae	Anthurium cataniapoense	Anthurium	0	0	0	0	0		0			1		138
Myrtales	Combretaceae	Terminalia catappa	Terminalia	1	0	1	1	87	1.94	0	2473	0.31	56		9		7.81
Arecales	Arecaceae	Chamaedorea cataractarum	Chamaedorea	0	0	0	0	0		0			6		7
Lamiales	Lamiaceae	Nepeta cataria	Nepeta	0	0	0	0	65	1.81	0	0.55	-0.55	21	34	57	-1.3	-0.6
Fabales	Fabaceae	Acacia catechu	Acacia	0	0	0	0	94	1.97	0	45	0.13	555	26	51	0.53	3.81
Arecales	Arecaceae	Areca catechu	Areca	0	0	0	0	20	1.3	0	20800		1	32	4	0	9.94
Gentianales	Apocynaceae	Allamanda cathartica	Allamanda	0	0	0	0	120	2.08	0				18	4	0.5
Fabales	Fabaceae	Canavalia cathartica	Canavalia	1	0	0	1	102	2.01	0			7		7
Malpighiales	Euphorbiaceae	Bridelia cathartica	Bridelia	0	0	0	0	0		0			9		4
Proteales	Proteaceae	Leucospermum catherinae	Leucospermum	0	0	0	0	0		0	81.2	0.7	14	24	16	0	4.4
Polypodiales	Pteridaceae	Pteris catoptera	Pteris	0	0	0	0	0		0	0.01	0	7		32
Myrtales	Myrtaceae	Psidium cattleianum	Psidium	1	0	0	0	0		0			5		3
Zingiberales	Strelitziaceae	Strelitzia caudata	Strelitzia	0	0	0	0	0		0			2		2
Bromeliales	Bromeliaceae	Aechmea caudata	Aechmea	0	0	0	0	67	1.83	0			6		3
Arecales	Arecaceae	Arenga caudata	Arenga	0	0	0	0	21	1.32	0			2		5
Sapindales	Burseraceae	Commiphora caudata	Commiphora	0	0	0	0	22	1.34	0			21
Asparagales	Orchidaceae	Brassia caudata	Brassia	0	0	0	0	36	1.56	0
Lamiales	Verbenaceae	Citharexylum caudatum	Citharexylum	1	0	1	1	73	1.86	0
Sapindales	Meliaceae	Entandrophragma caudatum	Entandrophragma	0	0	0	0	0		0			8
Polypodiales	Pteridaceae	Adiantum caudatum	Adiantum	0	0	0	0	77	1.89	0	0.01	0	5	180	29	-0.85	-4.61
Liliales	Liliaceae	Ornithogalum caudatum	Ornithogalum	0	0	0	0	0		0			17	54	95	-2.53
Caryophyllales	Cactaceae	Epiphyllum caudatum	Epiphyllum	0	0	0	0	0		0					1
Gentianales	Apocynaceae	Strophanthus caudatus	Strophanthus	0	0	0	0	17	1.23	0			4		6
Santalales	Amaranthaceae	Amaranthus caudatus	Amaranthus	0	0	0	0	24	1.38	0	0.5	-0.12	19	32	35	0.26	-0.69
Asterales	Asteraceae	Cosmos caudatus	Cosmos	0	0	0	0	0		0			5	24	10	0.74
Arecales	Arecaceae	Polyandrococos caudescens	Polyandrococos	0	0	0	0	0		0				32	1
Lamiales	Bignoniaceae	Arrabidaea caudigera	Arrabidaea	0	0	0	0	15	1.18	0			6		2
Liliales	Liliaceae	Ophiopogon caulescens	Ophiopogon	0	0	0	0	0		0			1		22
Liliales	Liliaceae	Clivia caulescens	Clivia	0	0	0	0	0		0					2
Myrtales	Myrtaceae	Myrciaria cauliflora	Myrciaria	0	0	0	0	31	1.49	0			1		1
Malpighiales	Clusiaceae	Montrouziera cauliflora	Montrouziera	0	0	0	0	0		0			1		1
Malvales	Malvaceae	Pavonia cauliflora	Pavonia	0	0	0	0	0		0			9		13
Fabales	Fabaceae	Saraca cauliflora	Saraca	0	0	0	0	0		0				24	3	0
Arecales	Arecaceae	Sabal causiarum	Sabal	0	0	0	0	48	1.68	0			3		5
Sapindales	Anacardiaceae	Lithraea caustica	Lithraea	0	0	0	0	0		0			1
Fabales	Fabaceae	Acacia caven	Acacia	0	0	0	0	0		0	93.9	0.92	555	26	51	0.53	4.54
Lamiales	Verbenaceae	Stachytarpheta cayennensis	Stachytarpheta	1	0	0	1	0		0			3
Asparagales	Orchidaceae	Oncidium cebolleta	Oncidium	0	0	0	0	38	1.58	0				36	11	1.05
Rosales	Urticaceae	Pourouma cecropiifolia	Pourouma	0	0	0	0	0		0	500		1				6.21
Rosales	Cecropiaceae	Musanga cecropioides	Musanga	0	0	0	0	0		0	1.5		1		1		0.41
Sapindales	Simaroubaceae	Simaba cedron	Simaba	0	0	0	0	0		0
Malvales	Bombacaceae	Bombax ceiba	Bombax	0	0	0	0	24	1.38	0	17.5	-0.92	4	92	2	-0.71	2.86
Gentianales	Loganiaceae	Fagraea ceilanica	Fagraea	0	0	0	0	82	1.91	0			2
Myrtales	Combretaceae	Combretum celastroides	Combretum	0	0	0	0	0		0	26.08	-0.46	35		5		3.26
Malpighiales	Euphorbiaceae	Chamaesyce celastroides	Chamaesyce	1	0	0	0	0		0			1		8
Acorales	Araceae	Rhaphidophora celatocaulis	Rhaphidophora	0	0	0	0	0		0			2		5
Rosales	Moraceae	Ficus celebensis	Ficus	0	0	0	0	52	1.72	0			61
Malpighiales	Clusiaceae	Garcinia celebica	Garcinia	0	0	0	0	43	1.63	0			18		9
Arecales	Arecaceae	Pinanga celebica	Pinanga	0	0	0	0	0		0				32	3	0
Fabales	Fabaceae	Wallaceodendron celebicum	Wallaceodendron	0	0	0	0	81	1.91	0				26	1
Asparagales	Agavaceae	Agave celsii	Agave	0	0	0	0	0		0			24		25
Liliales	Liliaceae	Allium cepa	Allium	0	0	0	0	0		0	3.32	-0.01	57	12	450	0.93	1.2
Arecales	Arecaceae	Neodypsis ceraceus	Neodypsis	0	0	0	0	0		0					1
Malvales	Sterculiaceae	Sterculia ceramica	Sterculia	0	0	0	0	0		0			22		10
Arecales	Arecaceae	Rhopaloblaste ceramica	Rhopaloblaste	0	0	0	0	0		0
Sapindales	Meliaceae	Owenia cerasifera	Owenia	0	0	0	0	0		0			2
Rosales	Rosaceae	Prunus cerasifera	Prunus	0	0	0	0	65	1.81	0	438.5	-0.2	59	16	46	0.64	6.08
Lamiales	Bignoniaceae	Parmentiera cereifera	Parmentiera	0	0	0	0	83	1.92	0			1		1
Caryophyllales	Cactaceae	Rhipsalis cereuscula	Rhipsalis	0	0	0	0	0		0			1		26
Fagales	Myricaceae	Myrica cerifera	Myrica	0	0	0	0	56	1.75	0	6.2	-0.79	9	16	5	0.45	1.82
Commelinales	Commelinaceae	Tradescantia cerinthoides	Tradescantia	0	0	0	0	0		0			5	114	23	-3.74
Zingiberales	Zingiberaceae	Globba cernua	Globba	0	0	0	0	0		0			1	32	19	0.26
Zingiberales	Zingiberaceae	Renealmia cernua	Renealmia	0	0	0	0	28	1.45	0					1
Lycopodiales	Lycopodiaceae	Palhinhaea cernua	Palhinhaea	0	0	0	0	0		0
Zingiberales	Zingiberaceae	Zingiber cernuum	Zingiber	0	0	0	0	0		0					14
Liliales	Liliaceae	Allium cernuum	Allium	0	0	0	0	0		0	3.85	0.14	57	14	450	0.66	1.35
Zingiberales	Marantaceae	Ischnosiphon cerotus	Ischnosiphon	0	0	0	0	0		0
Acorales	Araceae	Anthurium cerrobaulense	Anthurium	0	0	0	0	0		0			1	30	138	0.3
Acorales	Araceae	Anthurium cerrocampanense	Anthurium	0	0	0	0	0		0			1	30	138	0.3
Zingiberales	Zingiberaceae	Etlingera cevuga	Etlingera	1	0	0	1	24	1.38	0					2
Sapindales	Rutaceae	Atalantia ceylanica	Atalantia	0	0	0	0	0		0				36	3	-1.15
Caryophyllales	Cactaceae	Echinopsis chalaensis	Echinopsis	0	0	0	0	0		0			4
Caryophyllales	Caryophyllaceae	Lychnis chalcedonica	Lychnis	0	0	0	0	69	1.84	0			7	24	15	0.38
Asterales	Asteraceae	Santolina chamaecyparissus	Santolina	0	0	0	0	64	1.81	0			2	18	6	0
Lamiales	Lamiaceae	Ajuga chamaepytys	Ajuga	0	0	0	0	0		0			9		19
Cyatheales	Dicksoniaceae	Cibotium chamissoi	Cibotium	1	0	0	0	0		0
Lamiales	Acanthaceae	Aphelandra chamissoniana	Aphelandra	0	0	0	0	52	1.72	0					20
Asterales	Goodeniaceae	Scaevola chamissoniana	Scaevola	1	0	0	0	0		0			10		3
Arecales	Arecaceae	Gulubia chamostachys	Gulubia	0	0	0	0	0		0					1
Magnoliales	Magnoliaceae	Michelia champaca	Michelia	0	0	0	0	80	1.9	0	59	-1.13	7	38	23	0	4.08
Ericales	Ericaceae	Rhododendron championae	Rhododendron	0	0	0	0	0		0	0.13	-0.2	28		35		-2.04
Saxifragales	Hamamelidaceae	Rhodoleia championii	Rhodoleia	0	0	0	0	0		0				24	2	0
Zingiberales	Heliconiaceae	Heliconia champneiana	Heliconia	0	0	0	0	0		0			3		27
Bromeliales	Bromeliaceae	Aechmea chantinii	Aechmea	0	0	0	0	0		0			6		3
Dioscoreales	Taccaceae	Tacca chantrieri	Tacca	0	0	0	0	30	1.48	0			3		1
Acorales	Araceae	Alocasia chantrieriana	Alocasia	0	0	0	0	56	1.75	0			2		20
Cucurbitales	Cucurbitaceae	Momordica charantia	Momordica	1	0	0	1	101	2	0	74.6	-0.45	8	22	8	0.08	4.31
Zingiberales	Heliconiaceae	Heliconia chartacea	Heliconia	0	0	0	0	21	1.32	0			3	24	27	-0.19
Lamiales	Acanthaceae	Ruellia chartacea	Ruellia	0	0	0	0	25	1.4	0			7		37
Arecales	Arecaceae	Gronophyllum chaunostachys	Gronophyllum	0	0	0	0	21	1.32	0
Malpighiales	Euphorbiaceae	Cnidoscolus chayamansa	Cnidoscolus	0	0	0	0	0		0			5
Myrtales	Combretaceae	Terminalia chebula	Terminalia	0	0	0	0	86	1.93	0	1767	0.15	56	72	9	-1.99	7.48
Arecales	Arecaceae	Rhopalostylis cheesemannii	Rhopalostylis	0	0	0	0	0		0			1
Ranunculales	Ranunculaceae	Delphinium cheilanthum	Delphinium	0	0	0	0	64	1.81	0			41	16	92	0.49
Brassicales	Brassicaceae	Erysimum cheiri	Erysimum	0	0	0	0	0		0	1.4	-0.08	20		80		0.34
Asparagales	Orchidaceae	Oncidium cheirophorum	Oncidium	0	0	0	0	0		0					11
Acorales	Araceae	Dieffenbachia chelsonii	Dieffenbachia	0	0	0	0	0		0			1		7
Fagales	Fagaceae	Quercus chenii	Quercus	0	0	0	0	0		0			71	24	51	0
Asterales	Asteraceae	Pseudogynoxys chenopodioides	Pseudogynoxys	1	0	0	0	70	1.85	0					1
Magnoliales	Annonaceae	Annona cherimola	Annona	0	0	0	0	99	2	0	351.04	0.47	14		7		5.86
Sapindales	Rutaceae	Aeglopsis chevalieri	Aeglopsis	0	0	0	0	0		0
Fabales	Fabaceae	Erythrina chiapasana	Erythrina	0	0	0	0	28	1.45	0			29	42	45	0.21
Acorales	Araceae	Anthurium chiapasense	Anthurium	0	0	0	0	0		0			1	30	138	0.3
Cycadales	Zamiaceae	Zamia chigua	Zamia	0	0	0	0	0		0					32
Arecales	Arecaceae	Jubaea chilensis	Jubaea	0	0	0	0	0		0	7172		1	32	2	0	8.88
Malpighiales	Salicaceae	Salix chilensis	Salix	0	0	0	0	0		0			48		131
Zingiberales	Musaceae	Musa chiliocarpa	Musa	0	0	0	0	0		0
Zingiberales	Marantaceae	Calathea chimboracencis	Calathea	0	0	0	0	0		0					7
Lamiales	Verbenaceae	Clerodendrum chinense	Clerodendrum	1	0	0	1	0		0			14		12
Solanales	Solanaceae	Lycium chinense	Lycium	0	0	0	0	84	1.92	0	2.65	-0.22	27	24	53	0.42	0.98
Liliales	Liliaceae	Allium chinense	Allium	0	0	0	0	0		0			57	32	450	-1.72
Caryophyllales	Polygonaceae	Persicaria chinense	Persicaria	1	0	0	1	33	1.52	0			10		22
Arecales	Arecaceae	Livistona chinensis	Livistona	1	0	1	1	91	1.96	0	804	0.84	5	36	2	0	6.69
Polypodiales	Lindsaeaceae	Odontosoria chinensis	Odontosoria	1	0	0	0	0		0	0.01		1				-4.61
Caryophyllales	Simmondsiaceae	Simmondsia chinensis	Simmondsia	0	0	0	0	20	1.3	0	546.9		1	52	1		6.3
Rosales	Grossulariaceae	Itea chinensis	Itea	0	0	0	0	0		0					7
Asparagales	Iridaceae	Belamcanda chinensis	Belamcanda	0	0	0	0	81	1.91	0				30	1
Gentianales	Rubiaceae	Ixora chinensis	Ixora	0	0	0	0	78	1.89	0			5	22	17	0
Caryophyllales	Caryophyllaceae	Dianthus chinensis	Dianthus	0	0	0	0	35	1.54	0	1.6	0.77	31	30	85	0.46	0.47
Pinales	Cupressaceae	Juniperus chinensis	Juniperus	0	0	0	0	39	1.59	0	12.41	-0.82	34		8		2.52
Fabales	Fabaceae	Albizia chinensis	Albizia	1	0	0	1	93	1.97	0	33	-0.83	37	26	17	0.24	3.5
Lamiales	Acanthaceae	Dicliptera chinensis	Dicliptera	1	0	0	1	68	1.83	0			1		22
Zingiberales	Zingiberaceae	Alpinia chinensis	Alpinia	0	0	0	0	0		0			1		14
Asterales	Asteraceae	Callistephus chinensis	Callistephus	0	0	0	0	74	1.87	0	2		1	18	1		0.69
Sapindales	Anacardiaceae	Rhus chinensis	Rhus	0	0	0	0	84	1.92	0	9.96	-0.61	51		21		2.3
Podocarpales	Podocarpaceae	Podocarpus chinensis	Podocarpus	0	0	0	0	47	1.67	0					9
Sapindales	Sapindaceae	Litchi chinensis	Litchi	0	0	0	0	84	1.92	0			1	30	2	0
Rosales	Rosaceae	Rosa chinensis	Rosa	0	0	0	0	62	1.79	0			61	14	70	1.25
Lamiales	Scrophulariaceae	Limnophila chinensis	Limnophila	0	0	0	0	29	1.46	0			2	68	6	-1.29
Caryophyllales	Tamaricaceae	Tamarix chinensis	Tamarix	0	0	0	0	80	1.9	0			5	24	15	0
Acorales	Araceae	Anthurium chiriquense	Anthurium	0	0	0	0	0		0			1	30	138	0.3
Fabales	Fabaceae	Erythrina chiriquensis	Erythrina	0	0	0	0	0		0	428.03	0.49	29		45		6.06
Bromeliales	Bromeliaceae	Neoregelia chlorosticta	Neoregelia	0	0	0	0	0		0
Fabales	Fabaceae	Acacia choriophylla	Acacia	0	0	0	0	24	1.38	0	784.49	12.03	555		51		6.67
Ericales	Ericaceae	Rhododendron christianae	Rhododendron	0	0	0	0	0		0			28		35
Ericales	Theaceae	Gordonia chrysandra	Gordonia	0	0	0	0	0		0			2
Lamiales	Bignoniaceae	Tabebuia chrysantha	Tabebuia	0	0	0	0	0		0	13	-0.76	10		5		2.56
Ranunculales	Ranunculaceae	Aquilegia chrysantha	Aquilegia	0	0	0	0	62	1.79	0	0.99	0.08	19		21		-0.01
Asterales	Asteraceae	Stifftia chrysantha	Stifftia	0	0	0	0	11	1.04	0				54	1
Asterales	Asteraceae	Euryops chrysanthemoides	Euryops	0	0	0	0	20	1.3	0	2.18	-0.23	11				0.78
Myrtales	Myrtaceae	Xanthostemon chrysanthus	Xanthostemon	0	0	0	0	23	1.36	0	3.62	0.83	5				1.29
Lamiales	Bignoniaceae	Tabebuia chrysea	Tabebuia	0	0	0	0	52	1.72	0			10		5
Caryophyllales	Cactaceae	Selenicereus chrysocardium	Selenicereus	0	0	0	0	0		0					1
Zingiberales	Heliconiaceae	Heliconia chrysocraspeda	Heliconia	0	0	0	0	0		0			3		27
Zingiberales	Zingiberaceae	Hedychium chrysoleucum	Hedychium	0	0	0	0	0		0			2		3
Lamiales	Bignoniaceae	Anemopaegma chrysoleucum	Anemopaegma	0	0	0	0	62	1.79	0					1
Fabales	Malpighiaceae	Heteropterys chrysophylla	Heteropterys	0	0	0	0	0		0					8
Fabales	Fabaceae	Sophora chrysophylla	Sophora	1	0	0	0	0		0			14		17
Asparagales	Orchidaceae	Dendrobium chrysotoxum	Dendrobium	0	0	0	0	0		0	0.01	13.67	2	38	202	0.19
Lamiales	Bignoniaceae	Tabebuia chrysotricha	Tabebuia	0	0	0	0	24	1.38	0			10	80	5	-1.79
Solanales	Solanaceae	Solanum chrysotrichum	Solanum	0	0	0	0	0		0			122		288
Poales	Poaceae	Digitaria ciliaris	Digitaria	1	0	1	1	107	2.03	0	0.59	0.45	26	72	48	-1.63	-0.53
Arecales	Arecaceae	Calamus ciliaris	Calamus	0	0	0	0	0		0			4	26	10	0
Asparagales	Aloeaceae	Aloe ciliaris	Aloe	0	0	0	0	19	1.28	0			98	14	86	0.38
Sapindales	Meliaceae	Toona ciliata	Toona	1	0	0	0	0		0	3.95	-0.59	3	26	3	1.15	1.37
Polypodiales	Polypodiaceae	Microgramma ciliata	Microgramma	0	0	0	0	0		0
Lamiales	Lamiaceae	Elsholtzia ciliata	Elsholtzia	0	0	0	0	22	1.34	0	0.23	-0.57	4	16	12	0.51	-1.47
Lamiales	Acanthaceae	Ruellia ciliatiflora	Ruellia	0	0	0	0	32	1.51	0			7	34	37	0.05
Myrtales	Melastomataceae	Arthrostemma ciliatum	Arthrostemma	1	0	1	1	78	1.89	0				60	3	-1.13
Fabales	Malpighiaceae	Stigmaphyllon ciliatum	Stigmaphyllon	0	0	0	0	80	1.9	0					5
Commelinales	Commelinaceae	Geogenanthus ciliatus	Geogenanthus	0	0	0	0	0		0
Malpighiales	Erythroxylaceae	Erythroxylum cincinnatum	Erythroxylum	0	0	0	0	0		0			10		5
Asterales	Asteraceae	Senecio cineraria	Senecio	0	0	0	0	25	1.4	0			131	40	282	0.31
Asterales	Asteraceae	Centaurea cineraria	Centaurea	0	0	0	0	53	1.72	0			56	18	314	0.63
Fabales	Fabaceae	Dichrostachys cinerea	Dichrostachys	0	0	0	0	17	1.23	0	32.71	1.12	3				3.49
Myrtales	Myrtaceae	Eucalyptus cinerea	Eucalyptus	1	0	0	1	0		0	2.52	-0.12	584		21		0.92
Malpighiales	Salicaceae	Salix cinerea	Salix	0	0	0	0	36	1.56	0	0.09	-0.16	48	76	131	-0.41	-2.41
Ericales	Sapotaceae	Sideroxylon cinereum	Sideroxylon	0	0	0	0	18	1.26	0			8		1
Asparagales	Orchidaceae	Epidendrum cinnabarinum	Epidendrum	0	0	0	0	70	1.85	0	0.01	0.58	3		5
Lamiales	Acanthaceae	Eranthemum cinnabarinum	Eranthemum	0	0	0	0	24	1.38	0					3
Gentianales	Asclepiadaceae	Hoya cinnamomifolia	Hoya	0	0	0	0	0		0			1		38
Cycadales	Cycadaceae	Cycas circinalis	Cycas	0	0	0	0	80	1.9	0			1	22	9	-0.33
Liliales	Liliaceae	Albuca circinata	Albuca	0	0	0	0	0		0			13		17
Schizaeales	Schizaeaceae	Lygodium circinnatum	Lygodium	0	0	0	0	25	1.4	0	0.01	0	2		6
Asparagales	Orchidaceae	Pleurothallis circumplexa	Pleurothallis	0	0	0	0	0		0					20
Sapindales	Zygophyllaceae	Tribulus cistoides	Tribulus	1	0	0	0	0		0			3		8
Poales	Poaceae	Cymbopogon citratus	Cymbopogon	0	0	0	0	94	1.97	0			8	60	32	-1.62
Asparagales	Aloeaceae	Lomatophyllum citreum	Lomatophyllum	0	0	0	0	0		0
Gentianales	Apocynaceae	Tabernaemontana citrifolia	Tabernaemontana	0	0	0	0	31	1.49	0			9		19
Sapindales	Rutaceae	Atalantia citrifolia	Atalantia	0	0	0	0	0		0					3
Gentianales	Rubiaceae	Morinda citrifolia	Morinda	1	0	0	0	14	1.15	0	15.02	-0.27	4	44	11	-1.89	2.71
Liliales	Liliaceae	Zephyranthes citrina	Zephyranthes	1	0	0	0	80	1.9	0			3	47	20	-0.36
Myrtales	Combretaceae	Terminalia citrina	Terminalia	0	0	0	0	0		0	123.46	-0.22	56		9		4.82
Liliales	Liliaceae	Hemerocallis citrina	Hemerocallis	0	0	0	0	0		0			2	22	17	0
Myrtales	Myrtaceae	Callistemon citrinus	Callistemon	0	0	0	0	68	1.83	0	0.07	-0.27	25	22	2	0	-2.66
Myrtales	Myrtaceae	Eucalyptus citriodora	Eucalyptus	1	0	0	1	83	1.92	0	6	-0.07	584	22	21	0.22	1.79
Lamiales	Verbenaceae	Aloysia citriodora	Aloysia	0	0	0	0	120	2.08	0
Sapindales	Rutaceae	Atalantia citroides	Atalantia	0	0	0	0	0		0					3
Myrtales	Myrtaceae	Eucalyptus cladocalyx	Eucalyptus	1	0	0	1	84	1.92	0	4.78	-0.09	584		21		1.56
Lamiales	Bignoniaceae	Memora cladotricha	Memora	0	0	0	0	0		0					1
Acorales	Araceae	Anthurium clarinervium	Anthurium	0	0	0	0	0		0			1	30	138	0.3
Liliales	Liliaceae	Ophiopogon clarkei	Ophiopogon	0	0	0	0	0		0			1		22
Polypodiales	Aspleniaceae	Asplenium claussenii	Asplenium	0	0	0	0	0		0	0.01	0	2		100
Caryophyllales	Cactaceae	Rhipsalis clavata	Rhipsalis	0	0	0	0	0		0			1		26
Zingiberales	Costaceae	Costus claviger	Costus	0	0	0	0	0		0			1		14
Sapindales	Sapindaceae	Paullinia clavigera	Paullinia	0	0	0	0	91	1.96	0			7		5
Acorales	Araceae	Anthurium clavigerum	Anthurium	0	0	0	0	0		0			1		138
Malvales	Malvaceae	Hibiscus clayi	Hibiscus	1	0	0	0	0		0			55		56
Lamiales	Lamiaceae	Salvia clevelandii	Salvia	0	0	0	0	23	1.36	0	0.8	-0.66	96		119		-0.22
Asparagales	Orchidaceae	XBrassocattleya cliftonii	XBrassocattleya	0	0	0	0	43	1.63	0
Zingiberales	Heliconiaceae	Heliconia clinophila	Heliconia	0	0	0	0	0		0			3		27
Liliales	Liliaceae	Zephyranthes clintiae	Zephyranthes	0	0	0	0	0		0			3		20
Gentianales	Rubiaceae	Casasia clusiifolia	Casasia	0	0	0	0	24	1.38	0
Piperales	Piperaceae	Peperomia clusiifolia	Peperomia	0	0	0	0	24	1.38	0			5	22	48	0.77
Malpighiales	Salicaceae	Casearia clutiaefolia	Casearia	0	0	0	0	43	1.63	0			10
Fabales	Fabaceae	Archidendron clypearia	Archidendron	0	0	0	0	18	1.26	0	51	-0.71	2				3.93
Fabales	Fabaceae	Ormosia coarctata	Ormosia	0	0	0	0	0		0			11		6
Sapindales	Sapindaceae	Allophylus cobbe	Allophylus	0	0	0	0	0		0	63.31	-0.36	12		3		4.15
Malpighiales	Erythroxylaceae	Erythroxylum coca	Erythroxylum	0	0	0	0	27	1.43	0	118.1	1.68	10	24	5	0	4.77
Fabales	Malpighiaceae	Malpighia coccigera	Malpighia	0	0	0	0	77	1.89	0			3		3
Proteales	Proteaceae	Banksia coccinea	Banksia	0	0	0	0	0		0	12.9	-0.8	38				2.56
Gentianales	Apocynaceae	Wrightia coccinea	Wrightia	0	0	0	0	0		0			3		2
Lamiales	Lamiaceae	Salvia coccinea	Salvia	1	0	0	1	101	2	0	0.9	-0.64	96	22	119	-0.08	-0.11
Asparagales	Orchidaceae	Sophronitis coccinea	Sophronitis	0	0	0	0	0		0
Gentianales	Rubiaceae	Warszewiczia coccinea	Warszewiczia	0	0	0	0	45	1.65	0
Cucurbitales	Begoniaceae	Begonia coccinea	Begonia	0	0	0	0	82	1.91	0			2		28
Fabales	Fabaceae	Brownea coccinea	Brownea	0	0	0	0	52	1.72	0			1
Gentianales	Apocynaceae	Ochrosia coccinea	Ochrosia	0	0	0	0	24	1.38	0				22	2	0
Gentianales	Rubiaceae	Ixora coccinea	Ixora	0	0	0	0	24	1.38	0			5	22	17	0
Lamiales	Acanthaceae	Odontonema coccineum	Odontonema	0	0	0	0	0		0					2
Zingiberales	Zingiberaceae	Hedychium coccineum	Hedychium	0	0	0	0	56	1.75	0			2	68	3	-1.15
Malpighiales	Euphorbiaceae	Monadenium coccineum	Monadenium	0	0	0	0	24	1.38	0
Myrtales	Combretaceae	Combretum coccineum	Combretum	0	0	0	0	18	1.26	0	25.42	-0.46	35		5		3.24
Malvales	Malvaceae	Hibiscus coccineus	Hibiscus	0	0	0	0	0		0			55	38	56	0.75
Fabales	Fabaceae	Phaseolus coccineus	Phaseolus	0	0	0	0	48	1.68	0	1066	2.62	12	22	39	-0.28	6.97
Myrtales	Myrtaceae	Callistemon coccineus	Callistemon	0	0	0	0	0		0			25		2
Lamiales	Bignoniaceae	Tecoma cochabombensis	Tecoma	0	0	0	0	24	1.38	0			2		6
Caryophyllales	Cactaceae	Myrtillocactus cochal	Myrtillocactus	0	0	0	0	0		0				22	2	0
Caryophyllales	Cactaceae	Opuntia cochenillifera	Opuntia	1	0	0	1	73	1.86	0			24		98
Malpighiales	Clusiaceae	Cratoxylum cochinchinense	Cratoxylum	0	0	0	0	94	1.97	0	0.67		1				-0.4
Liliales	Liliaceae	Asparagus cochinchinensis	Asparagus	0	0	0	0	0		0			26	20	41	0.57
Cucurbitales	Cucurbitaceae	Momordica cochinchinensis	Momordica	0	0	0	0	18	1.26	0			8	28	8	-0.84
Arecales	Arecaceae	Pinanga cochinchinensis	Pinanga	0	0	0	0	0		0					3
Celastrales	Celastraceae	Euonymus cochinchinensis	Euonymus	0	0	0	0	0		0			16		7
Gentianales	Rubiaceae	Aidia cochinchinensis	Aidia	0	0	0	0	24	1.38	0			1
Malpighiales	Euphorbiaceae	Excoecaria cochinchinensis	Excoecaria	0	0	0	0	25	1.4	0				12	2	0.71
Fabales	Fabaceae	Dalbergia cochinchinensis	Dalbergia	0	0	0	0	0		0			25		9
Rosales	Moraceae	Maclura cochinchinensis	Maclura	0	0	0	0	24	1.38	0	9	-0.6	4				2.2
Acorales	Araceae	Spathiphyllum cochlearispathum	Spathiphyllum	0	0	0	0	0		0				30	2	0
Asparagales	Orchidaceae	Encyclia cochleata	Encyclia	0	0	0	0	0		0	0.01		1		1
Fabales	Fabaceae	Erythrina cochleata	Erythrina	0	0	0	0	0		0			29	42	45	0.21
Fabales	Fabaceae	Acacia cochliacantha	Acacia	0	0	0	0	60	1.78	0	37.53	0.01	555		51		3.63
Fabales	Fabaceae	Pithecellobium cochliocarpon	Pithecellobium	0	0	0	0	0		0			8		4
Arecales	Arecaceae	Parajubaea cocoides	Parajubaea	0	0	0	0	0		0
Bromeliales	Bromeliaceae	Aechmea coelestis	Aechmea	0	0	0	0	0		0	0.21	-0.97	6		3		-1.56
Asparagales	Orchidaceae	Vanda coerulea	Vanda	0	0	0	0	0		0				38	15	0.49
Acorales	Araceae	Homalomena coerulescens	Homalomena	0	0	0	0	0		0					13
Lamiales	Scrophulariaceae	Otacanthus coeruleus	Otacanthus	0	0	0	0	25	1.4	0
Magnoliales	Annonaceae	Polyalthia coffeoides	Polyalthia	0	0	0	0	0		0			5	18	17	0.13
Sapindales	Anacardiaceae	Cotinus coggygria	Cotinus	0	0	0	0	0		0	9.2	0.71	2	30	1		2.22
Acorales	Araceae	Anthurium cogolloanum	Anthurium	0	0	0	0	0		0			1		138
Arecales	Arecaceae	Orbignya cohune	Orbignya	0	0	0	0	67	1.83	0			1		3
Lamiales	Bignoniaceae	Stereospermum colais	Stereospermum	0	0	0	0	67	1.83	0			7		1
Zingiberales	Heliconiaceae	Heliconia colgantea	Heliconia	0	0	0	0	0		0			3		27
Proteales	Proteaceae	Banksia collina	Banksia	0	0	0	0	0		0			38
Zingiberales	Heliconiaceae	Heliconia collinsiana	Heliconia	0	0	0	0	68	1.83	0			3		27
Fabales	Fabaceae	Leucaena collinsii	Leucaena	0	0	0	0	0		0			7	52	27	0.67
Lamiales	Boraginaceae	Cordia collococca	Cordia	1	0	0	0	0		0	66.1	-0.37	36	28	22	0.43	4.19
Acorales	Araceae	Anthurium colonicum	Anthurium	0	0	0	0	0		0			1	30	138	0.3
Asterales	Asteraceae	Vernonia colorata	Vernonia	0	0	0	0	0		0	1.52	0.32	64		168		0.42
Poales	Cyperaceae	Rhynchospora colorata	Rhynchospora	0	0	0	0	10	1	0	0.53	-0.61	19		51		-0.63
Zingiberales	Marantaceae	Calathea colorata	Calathea	0	0	0	0	27	1.43	0					7
Asparagales	Agavaceae	Agave colorata	Agave	0	0	0	0	0		0			24		25
Zingiberales	Zingiberaceae	Curcuma colorata	Curcuma	0	0	0	0	0		0					11
Fabales	Fabaceae	Anadenanthera colubrina	Anadenanthera	0	0	0	0	16	1.2	0	173		1	26	2	-0.71	5.15
Acorales	Araceae	Philodendron columbianum	Philodendron	0	0	0	0	0		0			2		6
Pinales	Cupressaceae	Callitris columellaris	Callitris	0	0	0	0	66	1.82	0	12.3	0.71	17	22	5	0	2.51
Ericales	Fouquieriaceae	Fouquieria columnaris	Fouquieria	0	0	0	0	0		0			3
Malvales	Malvaceae	Hibiscus columnaris	Hibiscus	0	0	0	0	0		0			55		56
Podocarpales	Araucariaceae	Araucaria columnaris	Araucaria	0	0	0	0	85	1.93	0				26	10	0
Polypodiales	Pteridaceae	Pteris comans	Pteris	0	0	0	0	0		0	0.01	0	7		32
Bromeliales	Bromeliaceae	Aechmea comata	Aechmea	0	0	0	0	0		0			6		3
Malpighiales	Euphorbiaceae	Ricinus communis	Ricinus	1	0	1	1	0		0	322.3		1	20	1	0	5.78
Pinales	Cupressaceae	Juniperus communis	Juniperus	0	0	0	0	0		0	53.5	-0.28	34	22	8	0.35	3.98
Rosales	Rosaceae	Pyrus communis	Pyrus	0	0	0	0	0		0	32.3	-0.31	9	34	29	0.35	3.48
Myrtales	Myrtaceae	Myrtus communis	Myrtus	0	0	0	0	120	2.08	0	12.04	1.12	3	22	1		2.49
Cycadales	Zamiaceae	Macrozamia communis	Macrozamia	0	0	0	0	18	1.26	0				18	8	0
Marattiales	Marattiaceae	Angiopteris commutata	Angiopteris	0	0	0	0	0		0	0.01		1		21
Acorales	Araceae	Aglaonema commutatum	Aglaonema	0	0	0	0	24	1.38	0			1	14	3	1.15
Acorales	Araceae	Spathiphyllum commutatum	Spathiphyllum	0	0	0	0	0		0					2
Polypodiales	Polypodiaceae	Microsorum commutatus	Microsorum	0	0	0	0	21	1.32	0					6
Asparagales	Orchidaceae	Angraecum comorense	Angraecum	0	0	0	0	0		0					15
Geraniales	Balsaminaceae	Impatiens comorensis	Impatiens	0	0	0	0	0		0			17		145
Gentianales	Apocynaceae	Saba comorensis	Saba	0	0	0	0	0		0	636.41	-0.71	2				6.46
Caryophyllales	Didiereaceae	Alluaudia comosa	Alluaudia	0	0	0	0	0		0			2	48	5	1.07
Malvales	Sterculiaceae	Sterculia comosa	Sterculia	0	0	0	0	0		0			22		10
Zingiberales	Marantaceae	Calathea comosa	Calathea	0	0	0	0	26	1.41	0					7
Liliales	Liliaceae	Chlorophytum comosum	Chlorophytum	0	0	0	0	34	1.53	0	2.25	0.65	8	28	32	-0.13	0.81
Zingiberales	Costaceae	Costus comosus	Costus	0	0	0	0	0		0			1		14
Bromeliales	Bromeliaceae	Ananas comosus	Ananas	0	0	0	0	62	1.79	0				50	4	0
Polypodiales	Nephrolepidaceae	Nephrolepis compacta	Nephrolepis	0	0	0	0	0		0	0.01	0	6		6
Bromeliales	Bromeliaceae	Neoregelia compacta	Neoregelia	0	0	0	0	0		0
Lamiales	Oleaceae	Ligustrum compactum	Ligustrum	0	0	0	0	0		0	25.68	0.54	10	46	14	0	3.25
Zingiberales	Zingiberaceae	Amomum compactum	Amomum	0	0	0	0	0		0					17
Malpighiales	Euphorbiaceae	Synadenium compactum	Synadenium	0	0	0	0	0		0
Pandanales	Pandanaceae	Pandanus compactus	Pandanus	0	0	0	0	0		0			5		6
Myrtales	Combretaceae	Terminalia complanata	Terminalia	0	0	0	0	0		0			56		9
Psilotales	Psilotaceae	Psilotum complanatum	Psilotum	1	0	0	0	0		0				104	3	0.58
Caryophyllales	Polygonaceae	Muehlenbeckia complexa	Muehlenbeckia	0	0	0	0	73	1.86	0			3		9
Caryophyllales	Cactaceae	Mammillaria compressa	Mammillaria	0	0	0	0	24	1.38	0			9	44	66	-1.94
Zingiberales	Marantaceae	Ctenanthe compressa	Ctenanthe	0	0	0	0	0		0
Gentianales	Apocynaceae	Ochrosia compta	Ochrosia	1	0	0	0	0		0					2
Malpighiales	Euphorbiaceae	Phyllanthus comptonii	Phyllanthus	0	0	0	0	0		0			18		33
Acorales	Araceae	Anthurium comtum	Anthurium	0	0	0	0	0		0			1		138
Bromeliales	Bromeliaceae	Neoregelia concentrica	Neoregelia	0	0	0	0	0		0
Lamiales	Gesneriaceae	Drymonia conchocalyx	Drymonia	0	0	0	0	24	1.38	0
Oxalidales	Connaraceae	Connarus conchocarpus	Connarus	0	0	0	0	0		0			5
Arecales	Arecaceae	Areca concinna	Areca	0	0	0	0	0		0			1	32	4	0
Liliales	Liliaceae	Hymenocallis concinna	Hymenocallis	0	0	0	0	0		0					11
Asparagales	Agavaceae	Dracaena concinna	Dracaena	0	0	0	0	50	1.7	0			7		17
Arecales	Arecaceae	Neophloga concinna	Neophloga	0	0	0	0	0		0
Cycadales	Zamiaceae	Encephalartos concinnus	Encephalartos	0	0	0	0	0		0					2
Bromeliales	Bromeliaceae	Tillandsia concolor	Tillandsia	0	0	0	0	0		0			4		43
Asparagales	Orchidaceae	Liparis condylobulbon	Liparis	0	0	0	0	0		0	0.01	0	2		26
Arecales	Arecaceae	Eleiodoxa conferta	Eleiodoxa	0	0	0	0	0		0
Zingiberales	Marantaceae	Ataenidia conferta	Ataenidia	0	0	0	0	31	1.49	0
Fabales	Fabaceae	Leucaena confertiflora	Leucaena	0	0	0	0	0		0			7	112	27	-1.84
Rosales	Pittosporaceae	Pittosporum confertiflorum	Pittosporum	1	0	0	0	0		0			20		11
Arecales	Arecaceae	Astrocaryum confertum	Astrocaryum	0	0	0	0	0		0			6
Myrtales	Myrtaceae	Lophostemon confertus	Lophostemon	1	0	1	1	85	1.93	0	4.07	1.15	3				1.4
Fabales	Fabaceae	Acacia confusa	Acacia	1	0	1	1	87	1.94	0	31	-0.09	555	26	51	0.53	3.43
Fabales	Fabaceae	Calliandra confusa	Calliandra	0	0	0	0	0		0			5	22	10	-0.04
Apiales	Araliaceae	Mackinlaya confusa	Mackinlaya	0	0	0	0	0		0			1
Malpighiales	Erythroxylaceae	Erythroxylum confusum	Erythroxylum	0	0	0	0	0		0			10		5
Acorales	Araceae	Anubias congensis	Anubias	0	0	0	0	0		0					8
Asparagales	Agavaceae	Cordyline congesta	Cordyline	0	0	0	0	20	1.3	0			8		4
Rosales	Moraceae	Ficus congesta	Ficus	0	0	0	0	51	1.71	0			61
Bromeliales	Bromeliaceae	Vriesea congesta	Vriesea	0	0	0	0	0		0			3		9
Arecales	Arecaceae	Geonoma congesta	Geonoma	0	0	0	0	0		0			4		3
Malpighiales	Salicaceae	Xylosma congestum	Xylosma	0	0	0	0	0		0					1
Proteales	Proteaceae	Leucadendron conicum	Leucadendron	0	0	0	0	0		0			51
Polypodiales	Drynariaceae	Pleocnemia conjugata	Pleocnemia	0	0	0	0	21	1.32	0
Poales	Poaceae	Paspalum conjugatum	Paspalum	1	0	1	1	115	2.06	0	0.55	-0.99	16	40	118	-0.1	-0.6
Asterales	Asteraceae	Bidens conjuncta	Bidens	1	0	0	0	0		0			22		66
Asterales	Asteraceae	Lipochaeta connata	Lipochaeta	1	0	0	0	0		0				52	15	-1.03
Acorales	Araceae	Philodendron consanguineum	Philodendron	0	0	0	0	0		0			2		6
Myrtales	Combretaceae	Combretum constrictum	Combretum	0	0	0	0	33	1.52	0			35		5
Polypodiales	Cyatheaceae	Cyathea contaminans	Cyathea	0	0	0	0	0		0	0.01		1		13
Pinales	Pinaceae	Pinus contorta	Pinus	0	0	0	0	27	1.43	0	5	-0.51	88	18	73	4.62	1.61
Fabales	Fabaceae	Enterolobium contortisiliquum	Enterolobium	0	0	0	0	24	1.38	0	253	-0.17	4	26	2	0	5.53
Poales	Poaceae	Heteropogon contortus	Heteropogon	1	0	0	0	0		0	2.6	-0.71	2	60	4	-1.31	0.96
Zingiberales	Marantaceae	Calathea contrafenestra	Calathea	0	0	0	0	0		0					7
Rosales	Moraceae	Dorstenia contrajerva	Dorstenia	0	0	0	0	48	1.68	0
Asterales	Asteraceae	Ageratum conyzoides	Ageratum	1	0	0	1	0		0	0.14	0.45	5	40	4	-0.87	-1.97
Malvales	Malvaceae	Kokia cookei	Kokia	1	0	0	0	0		0
Gentianales	Rubiaceae	Hedyotis cookiana	Hedyotis	1	0	0	0	0		0			2		13
Asparagales	Agavaceae	Phormium cookianum	Phormium	0	0	0	0	0		0	3.28	-0.71	2				1.19
Arecales	Arecaceae	Colpothrinax cookii	Colpothrinax	0	0	0	0	0		0
Myrtales	Myrtaceae	Eucalyptus coolabah	Eucalyptus	0	0	0	0	81	1.91	0	0.5	-0.16	584		21		-0.69
Polypodiales	Cyatheaceae	Cyathea cooperi	Cyathea	1	0	0	1	24	1.38	0	0.01		1		13		-4.61
Arecales	Arecaceae	Pinanga copelandii	Pinanga	0	0	0	0	0		0					3
Acorales	Araceae	Philodendron copense	Philodendron	0	0	0	0	0		0			2		6
Zingiberales	Zingiberaceae	Riedelia corallina	Riedelia	0	0	0	0	0		0
Arecales	Arecaceae	Aiphanes corallina	Aiphanes	0	0	0	0	0		0
Fabales	Fabaceae	Erythrina corallodendrum	Erythrina	0	0	0	0	28	1.45	0			29		45
Acorales	Araceae	Philodendron corcovadense	Philodendron	0	0	0	0	0		0			2		6
Bromeliales	Bromeliaceae	Vriesea corcovadensis	Vriesea	0	0	0	0	0		0			3		9
Malvales	Sterculiaceae	Ruizia cordata	Ruizia	0	0	0	0	15	1.18	0
Gentianales	Asclepiadaceae	Telosma cordata	Telosma	0	0	0	0	82	1.91	0					2
Piperales	Saururaceae	Houttuynia cordata	Houttuynia	0	0	0	0	32	1.51	0	0.04		1	96	1		-3.22
Magnoliales	Annonaceae	Uvaria cordata	Uvaria	0	0	0	0	21	1.32	0			9	22	3	-0.58
Caryophyllales	Caryophyllaceae	Drymaria cordata	Drymaria	1	0	0	1	0		0	0.19		1	24	4	0.78	-1.66
Commelinales	Pontederiaceae	Pontederia cordata	Pontederia	0	0	0	0	73	1.86	0	90.72		1	16	1		4.51
Malvales	Bombacaceae	Matisia cordata	Matisia	0	0	0	0	13	1.11	0
Rosales	Moraceae	Ficus cordatula	Ficus	0	0	0	0	0		0			61
Acorales	Araceae	Philodendron cordatum	Philodendron	0	0	0	0	0		0			2		6
Polypodiales	Blechnaceae	Blechnum cordatum	Blechnum	0	0	0	0	21	1.32	0	0.01	0	2		9
Acorales	Araceae	Anthurium cordatum	Anthurium	0	0	0	0	0		0			1		138
Caryophyllales	Basellaceae	Anredera cordifolia	Anredera	1	1	1	1	70	1.85	0				24	2	0
Gentianales	Rubiaceae	Manettia cordifolia	Manettia	0	0	0	0	0		0
Gentianales	Rubiaceae	Haldina cordifolia	Haldina	0	0	0	0	23	1.36	0	209.25		1	44	1		5.34
Malvales	Tiliaceae	Berrya cordifolia	Berrya	0	0	0	0	0		0			1
Caryophyllales	Aizoaceae	Aptenia cordifolia	Aptenia	0	0	0	0	25	1.4	0	0.58		1		2		-0.54
Brassicales	Capparaceae	Capparis cordifolia	Capparis	0	0	0	0	0		0			19		11
Malvales	Malvaceae	Sida cordifolia	Sida	1	0	0	0	0		0	2.66	-0.18	31	28	36	-0.66	0.98
Polypodiales	Nephrolepidaceae	Nephrolepis cordifolia	Nephrolepis	1	0	0	0	16	1.2	0	0.01	0	6	82	6	0	-4.61
Proteales	Proteaceae	Leucospermum cordifolium	Leucospermum	0	0	0	0	0		0	100	1.25	14	24	16	0	4.61
Lamiales	Acanthaceae	Stenosiphonium cordifolium	Stenosiphonium	0	0	0	0	0		0					1
Asparagales	Cyanastraceae	Cyanastrum cordifolium	Cyanastrum	0	0	0	0	0		0				22	2	0
Alismatales	Alismataceae	Echinodorus cordifolius	Echinodorus	0	0	0	0	15	1.18	0			1		4
Asparagales	Orchidaceae	Encyclia cordigera	Encyclia	0	0	0	0	0		0	0.01		1		1
Caryophyllales	Cactaceae	Opuntia cordobensis	Opuntia	0	0	0	0	78	1.89	0			24		98
Gentianales	Rubiaceae	Morinda coreia	Morinda	0	0	0	0	0		0			4	22	11	0.29
Arecales	Arecaceae	Hyphaene coriacea	Hyphaene	0	0	0	0	0		0	156.3	-1.55	5		1		5.05
Asterales	Goodeniaceae	Scaevola coriacea	Scaevola	1	0	0	0	0		0			10		3
Gentianales	Rubiaceae	Hedyotis coriacea	Hedyotis	1	0	0	0	0		0			2		13
Malpighiales	Passifloraceae	Passiflora coriacea	Passiflora	0	0	0	0	24	1.38	0			13	12	39	0.77
Ericales	Sapotaceae	Mimusops coriacea	Mimusops	0	0	0	0	86	1.93	0			6		3
Acorales	Araceae	Anthurium coriaceum	Anthurium	0	0	0	0	0		0			1		138
Sapindales	Sapindaceae	Alectryon coriaceus	Alectryon	0	0	0	0	0		0			5		1
Podocarpales	Podocarpaceae	Podocarpus coriaceus	Podocarpus	0	0	0	0	0		0					9
Fabales	Fabaceae	Albizia coriaria	Albizia	0	0	0	0	66	1.82	0	95.44	-0.15	37		17		4.56
Fabales	Fabaceae	Caesalpinia coriaria	Caesalpinia	0	0	0	0	81	1.91	0	55	-0.64	26	24	18	0.33	4.01
Oxalidales	Oxalidaceae	Oxalis corniculata	Oxalis	1	0	1	1	400	2.6	0	0.19	-0.49	15	24	87	-0.4	-1.66
Fabales	Fabaceae	Acacia cornigera	Acacia	0	0	0	0	0		0	76.47	0.64	555		51		4.34
Gentianales	Asclepiadaceae	Hoya corningii	Hoya	0	0	0	0	0		0			1		38
Aquifoliales	Aquifoliaceae	Ilex cornuta	Ilex	0	0	0	0	47	1.67	0	22.29	0.24	3	38	22	0.38	3.1
Malpighiales	Violaceae	Viola cornuta	Viola	0	0	0	0	0		0	1.18	-0.34	46	22	183	0.51	0.17
Gentianales	Rubiaceae	Gardenia cornuta	Gardenia	0	0	0	0	110	2.04	0			12		8
Myrtales	Myrtaceae	Eucalyptus cornuta	Eucalyptus	1	0	0	1	101	2	0	6.26	-0.06	584		21		1.83
Asterales	Campanulaceae	Centropogon cornutus	Centropogon	0	0	0	0	24	1.38	0				28	1
Gentianales	Rubiaceae	Canthium coromandelicum	Canthium	0	0	0	0	0		0			6	44	7	0
Polypodiales	Polypodiaceae	Aglaomorpha coronans	Aglaomorpha	0	0	0	0	58	1.76	0					1
Liliales	Liliaceae	Hymenocallis coronaria	Hymenocallis	0	0	0	0	0		0				44	11	0.21
Ranunculales	Ranunculaceae	Anemone coronaria	Anemone	0	0	0	0	61	1.79	0	0.5	-0.82	18	16	58	0.55	-0.69
Gentianales	Asclepiadaceae	Hoya coronaria	Hoya	0	0	0	0	0		0			1	22	38	0.16
Gentianales	Rubiaceae	Gardenia coronaria	Gardenia	0	0	0	0	0		0			12		8
Zingiberales	Zingiberaceae	Hedychium coronarium	Hedychium	1	0	1	1	97	1.99	0			2	34	3	0.58
Polypodiales	Polypodiaceae	Platycerium coronarium	Platycerium	0	0	0	0	0		0	0.01	0	2
Asterales	Asteraceae	Chrysanthemum coronarium	Chrysanthemum	0	0	0	0	0		0	2.1	0.18	12	18	35	0.77	0.74
Myrtales	Myrtaceae	Eugenia coronata	Eugenia	0	0	0	0	25	1.4	0			22		2
Proteales	Proteaceae	Protea coronata	Protea	0	0	0	0	0		0	35.15	0.27	47		10		3.56
Arecales	Arecaceae	Syagrus coronata	Syagrus	0	0	0	0	0		0			1		3
Malpighiales	Euphorbiaceae	Breynia coronata	Breynia	0	0	0	0	0		0			4		4
Arecales	Arecaceae	Pinanga coronata	Pinanga	0	0	0	0	0		0				32	3	0
Asterales	Asteraceae	Sarcanthemum coronopus	Sarcanthemum	0	0	0	0	15	1.18	0
Arecales	Arecaceae	Chamaedorea correae	Chamaedorea	0	0	0	0	0		0			6		7
Acorales	Araceae	Philodendron correanum	Philodendron	0	0	0	0	0		0			2		6
Bromeliales	Bromeliaceae	Hohenbergia correia-arauji	Hohenbergia	0	0	0	0	0		0
Brassicales	Caricaceae	Jacaratia corumbensis	Jacaratia	0	0	0	0	25	1.4	0			3
Fabales	Fabaceae	Bauhinia corymbosa	Bauhinia	0	0	0	0	100	2	0			34		16
Fabales	Fabaceae	Senna corymbosa	Senna	0	0	0	0	24	1.38	0	26.2	0.13	73		7		3.27
Lamiales	Acanthaceae	Hygrophila corymbosa	Hygrophila	0	0	0	0	24	1.38	0			7		8
Malpighiales	Chrysobalanaceae	Maranthes corymbosa	Maranthes	0	0	0	0	57	1.76	0			1
Myrtales	Myrtaceae	Syzygium corynocarpa	Syzygium	0	0	0	0	0		0			56		6
Gentianales	Loganiaceae	Neuburgia corynocarpa	Neuburgia	0	0	0	0	84	1.92	0
Asterales	Asteraceae	Bidens cosmoides	Bidens	1	0	0	0	0		0			22		66
Zingiberales	Heliconiaceae	Heliconia costanensis	Heliconia	0	0	0	0	0		0			3		27
Lamiales	Lamiaceae	Scutellaria costaricana	Scutellaria	0	0	0	0	24	1.38	0			18		64
Arecales	Arecaceae	Chamaedorea costaricana	Chamaedorea	0	0	0	0	0		0			6		7
Fabales	Fabaceae	Erythrina costaricensis	Erythrina	0	0	0	0	28	1.45	0			29		45
Myrtales	Myrtaceae	Angophora costata	Angophora	0	0	0	0	34	1.53	0	16.1	0.15	8				2.78
Gentianales	Apocynaceae	Alstonia costata	Alstonia	0	0	0	0	56	1.75	0			4		7
Caryophyllales	Polygonaceae	Coccoloba costata	Coccoloba	0	0	0	0	17	1.23	0			6
Arecales	Arecaceae	Gulubia costata	Gulubia	0	0	0	0	0		0					1
Malpighiales	Chrysobalanaceae	Parinari costata	Parinari	0	0	0	0	0		0			3		2
Acorales	Araceae	Aglaonema costatum	Aglaonema	0	0	0	0	0		0			1		3
Malvales	Malvaceae	Hibiscus costatus	Hibiscus	0	0	0	0	0		0			55	36	56	0.81
Magnoliales	Myristicaceae	Horsfieldia costulata	Horsfieldia	0	0	0	0	21	1.32	0			1
Malpighiales	Euphorbiaceae	Euphorbia cotinifolia	Euphorbia	0	0	0	0	51	1.71	0			83	30	203	-0.28
Myrtales	Thymelaeaceae	Dais cotinifolia	Dais	0	0	0	0	22	1.34	0	9.18		1				2.22
Acorales	Araceae	Anthurium cotobrusii	Anthurium	0	0	0	0	0		0			1	60	138	-2.74
Pinales	Pinaceae	Pinus coulteri	Pinus	0	0	0	0	80	1.9	0	286	0.88	88		73		5.66
Fabales	Fabaceae	Hymenaea courbaril	Hymenaea	0	0	0	0	76	1.88	0	3623	0.71	2		1		8.2
Arecales	Arecaceae	Copernicia cowellii	Copernicia	0	0	0	0	0		0					2
Gentianales	Apocynaceae	Tabernaemontana crassa	Tabernaemontana	0	0	0	0	0		0			9	22	19	0.28
Myrtales	Melastomataceae	Medinilla crassata	Medinilla	0	0	0	0	16	1.2	0					8
Fabales	Fabaceae	Acacia crassicarpa	Acacia	0	0	0	0	0		0	25.97	-0.17	555		51		3.26
Rosales	Saxifragaceae	Bergenia crassifolia	Bergenia	0	0	0	0	24	1.38	0				34	2	0
Apiales	Araliaceae	Schefflera crassifolia	Schefflera	0	0	0	0	19	1.28	0			8		2
Fabales	Malpighiaceae	Byrsonima crassifolia	Byrsonima	0	0	0	0	45	1.65	0	2.94	-0.73	6	24	9	0	1.08
Polypodiales	Polypodiaceae	Niphidium crassifolium	Niphidium	0	0	0	0	0		0
Polypodiales	Elaphoglossaceae	Elaphoglossum crassifolium	Elaphoglossum	1	0	0	0	0		0					9
Apiales	Araliaceae	Pseudopanax crassifolius	Pseudopanax	0	0	0	0	0		0	9	0.89	3	48	4	0	2.2
Myrtales	Melastomataceae	Medinilla crassinervia	Medinilla	0	0	0	0	26	1.41	0					8
Acorales	Araceae	Philodendron crassinervium	Philodendron	0	0	0	0	0		0			2		6
Commelinales	Pontederiaceae	Eichhornia crassipes	Eichhornia	1	1	1	1	80	1.9	0				32	4	-0.68
Arecales	Arecaceae	Pinanga crassipes	Pinanga	0	0	0	0	0		0					3
Rosales	Moraceae	Ficus crassiramea	Ficus	0	0	0	0	0		0			61
Myrtales	Myrtaceae	Eucalyptus crebra	Eucalyptus	1	0	0	1	81	1.91	0	0.94	-0.15	584		21		-0.06
Ericales	Myrsinaceae	Ardisia crenata	Ardisia	1	0	1	1	80	1.9	0	221	2.01	9		5		5.4
Aquifoliales	Aquifoliaceae	Ilex crenata	Ilex	0	0	0	0	0		0	12	-1.1	3		22		2.48
Rosales	Crassulaceae	Kalanchoe crenata	Kalanchoe	0	0	0	0	25	1.4	0	0.04	-0.24	35	102	31	-1.13	-3.22
Malvales	Tiliaceae	Grewia crenata	Grewia	0	0	0	0	24	1.38	0			65		14
Fagales	Fagaceae	Castanea crenata	Castanea	0	0	0	0	84	1.92	0	20586	1.4	4	24	5	0	9.93
Rosales	Rosaceae	Pyracantha crenatoserrata	Pyracantha	0	0	0	0	77	1.89	0			3		2
Acorales	Araceae	Anthurium crenatum	Anthurium	0	0	0	0	0		0			1		138
Caryophyllales	Cactaceae	Epiphyllum crenatum	Epiphyllum	0	0	0	0	0		0					1
Rosales	Rosaceae	Pyracantha crenulata	Pyracantha	0	0	0	0	0		0			3		2
Malpighiales	Achariaceae	Caloncoba crepiniana	Caloncoba	0	0	0	0	0		0
Malpighiales	Euphorbiaceae	Hura crepitans	Hura	0	0	0	0	0		0	796		1	44	2	-0.71	6.68
Polypodiales	Pteridaceae	Pteris cretica	Pteris	1	0	0	0	0		0	0.01	0	7	58	32	0.91	-4.61
Acorales	Araceae	Philodendron cretosum	Philodendron	0	0	0	0	0		0			2		6
Acorales	Araceae	Homalomena crinipes	Homalomena	0	0	0	0	0		0					13
Arecales	Arecaceae	Coccothrinax crinita	Coccothrinax	0	0	0	0	0		0				36	3	0
Arecales	Arecaceae	Hyphaene crinita	Hyphaene	0	0	0	0	0		0			5		1
Malvales	Sterculiaceae	Guazuma crinita	Guazuma	0	0	0	0	0		0			1		1
Ranunculales	Ranunculaceae	Clematis crispa	Clematis	0	0	0	0	0		0			38		65
Lamiales	Acanthaceae	Thunbergia crispa	Thunbergia	0	0	0	0	0		0			2		7
Asparagales	Orchidaceae	Laelia crispa	Laelia	0	0	0	0	0		0	0.01		1
Caryophyllales	Cactaceae	Rhipsalis crispata	Rhipsalis	0	0	0	0	0		0			1	22	26	0.2
Malvales	Bombacaceae	Chorisia crispiflora	Chorisia	0	0	0	0	20	1.3	0			1		1
Apiales	Apiaceae	Petroselinum crispum	Petroselinum	1	0	0	1	100	2	0	1.7	0.71	2	22	2	0	0.53
Acorales	Araceae	Aglaonema crispum	Aglaonema	0	0	0	0	30	1.48	0			1		3
Caryophyllales	Polygonaceae	Rumex crispus	Rumex	1	0	0	0	100	2	0	1.5	0.1	14	60	77	-0.58	0.41
Alismatales	Aponogetonaceae	Aponogeton crispus	Aponogeton	0	0	0	0	20	1.3	0			1	32	16	0.82
Fabales	Fabaceae	Caesalpinia crista	Caesalpinia	0	0	0	0	82	1.91	0			26	24	18	0.33
Fabales	Fabaceae	Erythrina crista-galli	Erythrina	0	0	0	0	18	1.26	0	372.8	0.17	29	42	45	0.21	5.92
Santalales	Amaranthaceae	Celosia cristata	Celosia	0	0	0	0	56	1.75	0	0.7	0.62	5	36	9	0.28	-0.36
Lamiales	Acanthaceae	Barleria cristata	Barleria	1	0	0	1	85	1.93	0			7	40	17	-0.33
Liliales	Liliaceae	Allium cristophii	Allium	0	0	0	0	0		0			57	16	450	0.4
Malpighiales	Clusiaceae	Clusia criuva	Clusia	0	0	0	0	0		0			4		4
Acorales	Araceae	Anthurium croatii	Anthurium	0	0	0	0	0		0			1		138
Zingiberales	Marantaceae	Calathea crocata	Calathea	0	0	0	0	27	1.43	0					7
Asparagales	Iridaceae	Iris crocea	Iris	0	0	0	0	0		0			28		131
Zingiberales	Zingiberaceae	Plagiostachys crocydocalyx	Plagiostachys	0	0	0	0	0		0
Gentianales	Rubiaceae	Porterandia crosbyi	Porterandia	0	0	0	0	20	1.3	0			1
Zingiberales	Marantaceae	Calathea crotalifera	Calathea	1	0	0	1	76	1.88	0					7
Caryophyllales	Cactaceae	Lepismium cruciforme	Lepismium	0	0	0	0	0		0			1		2
Lamiales	Bignoniaceae	Pithecoctenium crucigerum	Pithecoctenium	0	0	0	0	0		0	57		1	40	2	0	4.04
Bromeliales	Bromeliaceae	Neoregelia cruenta	Neoregelia	0	0	0	0	0		0
Liliales	Liliaceae	Crinum cruentum	Crinum	0	0	0	0	24	1.38	0					28
Acorales	Araceae	Philodendron cruentum	Philodendron	0	0	0	0	0		0			2		6
Asparagales	Orchidaceae	Dendrobium cruentum	Dendrobium	0	0	0	0	0		0	0.01	13.67	2		202
Asparagales	Orchidaceae	Dendrobium crumenatum	Dendrobium	0	0	0	0	20	1.3	0	0.01	13.67	2	38	202	0.19
Ericales	Ericaceae	Rhododendron cruttwellii	Rhododendron	0	0	0	0	0		0			28		35
Pinales	Cupressaceae	Taiwania cryptomerioides	Taiwania	0	0	0	0	0		0				22	2	0
Acorales	Araceae	Anthurium crystallinum	Anthurium	0	0	0	0	70	1.85	0			1	30	138	0.3
Caryophyllales	Aizoaceae	Mesembryanthemum crystallinum	Mesembryanthemum	0	0	0	0	0		0	0.18	-0.45	9		6		-1.71
Acorales	Araceae	Anthurium cubense	Anthurium	0	0	0	0	0		0			1	30	138	0.3
Rhamnales	Rhamnaceae	Ceanothus cubensis	Ceanothus	0	0	0	0	0		0			33		3
Fabales	Fabaceae	Hebestigma cubensis	Hebestigma	0	0	0	0	55	1.74	0
Fabales	Fabaceae	Erythrina cubensis	Erythrina	0	0	0	0	0		0			29		45
Asparagales	Orchidaceae	Brassavola cucullata	Brassavola	0	0	0	0	0		0
Proteales	Proteaceae	Mimetes cucullata	Mimetes	0	0	0	0	0		0			4
Acorales	Araceae	Alocasia cucullata	Alocasia	0	0	0	0	80	1.9	0			2	28	20	0.5
Cucurbitales	Begoniaceae	Begonia cucullata	Begonia	1	0	0	0	78	1.89	0			2		28
Cucurbitales	Cucurbitaceae	Trichosanthes cucumerina	Trichosanthes	0	0	0	0	20	1.3	0	64	-1.04	4	22	16	0.49	4.16
Rosales	Moraceae	Ficus cucurbitina	Ficus	0	0	0	0	51	1.71	0			61
Lamiales	Bignoniaceae	Crescentia cujete	Crescentia	0	0	0	0	85	1.93	0			2	24	1
Polypodiales	Pteridaceae	Adiantum cultratum	Adiantum	0	0	0	0	0		0	0.01	0	5		29
Fabales	Fabaceae	Acacia cultriformis	Acacia	0	0	0	0	24	1.38	0	12.8	-0.38	555		51		2.55
Malpighiales	Erythroxylaceae	Erythroxylum cumanense	Erythroxylum	0	0	0	0	0		0			10	24	5	0
Caryophyllales	Polygonaceae	Triplaris cumingiana	Triplaris	0	0	0	0	16	1.2	0	59	0.71	2				4.08
Gentianales	Rubiaceae	Tarenna cumingiana	Tarenna	0	0	0	0	24	1.38	0			5		1
Pandanales	Pandanaceae	Freycinetia cumingiana	Freycinetia	0	0	0	0	24	1.38	0			2
Apiales	Araliaceae	Polyscias cumingiana	Polyscias	0	0	0	0	59	1.77	0			8
Arecales	Arecaceae	Caryota cumingii	Caryota	0	0	0	0	0		0			3		4
Myrtales	Melastomataceae	Medinilla cumingii	Medinilla	0	0	0	0	34	1.53	0					8
Myrtales	Myrtaceae	Syzygium cumini	Syzygium	1	0	1	1	120	2.08	0	836	-0.37	56		6		6.73
Pandanales	Pandanaceae	Pandanus cuminii	Pandanus	0	0	0	0	0		0			5		6
Laurales	Lauraceae	Phoebe cuneata	Phoebe	0	0	0	0	0		0			3		3
Zingiberales	Marantaceae	Calathea cuneata	Calathea	0	0	0	0	0		0					7
Arecales	Arecaceae	Geonoma cuneata	Geonoma	0	0	0	0	0		0			4		3
Acorales	Araceae	Philodendron cuneatum	Philodendron	0	0	0	0	0		0			2		6
Proteales	Proteaceae	Leucospermum cuneiforme	Leucospermum	0	0	0	0	0		0			14	24	16	0
Sapindales	Anacardiaceae	Semecarpus cuneiformis	Semecarpus	0	0	0	0	25	1.4	0			1		1
Polypodiales	Cyatheaceae	Cyathea cunninghamiana	Cyathea	0	0	0	0	0		0	0.01		1		13
Fagales	Casuarinaceae	Casuarina cunninghamiana	Casuarina	0	0	0	0	80	1.9	0	1.57	-0.65	12	18	5	0	0.45
Arecales	Arecaceae	Archontophoenix cunninghamiana	Archontophoenix	0	0	0	0	39	1.59	0				32	3	0
Podocarpales	Araucariaceae	Araucaria cunninghamii	Araucaria	0	0	0	0	85	1.93	0				26	10	0
Fabales	Fabaceae	Bauhinia cunninghamii	Bauhinia	0	0	0	0	24	1.38	0			34		16
Sapindales	Sapindaceae	Paullinia cupana	Paullinia	0	0	0	0	0		0			7		5
Sapindales	Sapindaceae	Harpullia cupanioides	Harpullia	0	0	0	0	0		0			3	30	2	-0.71
Acorales	Araceae	Alocasia cuprea	Alocasia	0	0	0	0	67	1.83	0			2		20
Lamiales	Gesneriaceae	Episcia cupreata	Episcia	0	0	0	0	58	1.76	0
Podocarpales	Podocarpaceae	Dacrydium cupressinum	Dacrydium	0	0	0	0	78	1.89	0				20	1
Myrtales	Myrtaceae	Eucalyptus cupularis	Eucalyptus	0	0	0	0	0		0	20.4	0.16	584		21		3.02
Gentianales	Asclepiadaceae	Asclepias curassavica	Asclepias	1	0	0	0	0		0			23	22	10	0
Lamiales	Boraginaceae	Cordia curassavica	Cordia	0	0	0	0	0		0	7.3	-0.52	36	36	22	-0.27	1.99
Malpighiales	Euphorbiaceae	Jatropha curcas	Jatropha	1	0	0	1	100	2	0	531	1.74	6	22	38	0.22	6.27
Arecales	Arecaceae	Pinanga curranii	Pinanga	0	0	0	0	0		0					3
Arecales	Arecaceae	Daemonorops curranii	Daemonorops	0	0	0	0	0		0			1		3
Myrtales	Myrtaceae	Eugenia curranii	Eugenia	0	0	0	0	0		0			22		2
Lamiales	Acanthaceae	Pseuderanthemum curtatum	Pseuderanthemum	0	0	0	0	81	1.91	0					4
Zingiberales	Zingiberaceae	Boesenbergia curtisii	Boesenbergia	0	0	0	0	0		0					8
Zingiberales	Heliconiaceae	Heliconia curtispatha	Heliconia	0	0	0	0	30	1.48	0			3		27
Zingiberales	Costaceae	Costus curvibracteatus	Costus	0	0	0	0	0		0			1	18	14	0.47
Lamiales	Buddlejaceae	Buddleja curviflora	Buddleja	0	0	0	0	24	1.38	0			9		13
Asparagales	Orchidaceae	Ascocentrum curvifolium	Ascocentrum	0	0	0	0	0		0
Acorales	Araceae	Anthurium curvispadix	Anthurium	0	0	0	0	0		0			1		138
Zingiberales	Marantaceae	Marantochloa cuspidata	Marantochloa	0	0	0	0	31	1.49	0
Fagales	Fagaceae	Castanopsis cuspidata	Castanopsis	0	0	0	0	0		0			6		2
Poales	Cyperaceae	Mapania cuspidata	Mapania	0	0	0	0	0		0
Acorales	Araceae	Anthurium cuspidatum	Anthurium	0	0	0	0	0		0			1	30	138	0.3
Lamiales	Acanthaceae	Odontonema cuspidatum	Odontonema	1	0	0	0	73	1.86	0					2
Zingiberales	Costaceae	Costus cuspidatus	Costus	0	0	0	0	24	1.38	0			1		14
Lamiales	Bignoniaceae	Jacaranda cuspidifolia	Jacaranda	0	0	0	0	0		0			4		3
Zingiberales	Heliconiaceae	Heliconia cutucuensis	Heliconia	0	0	0	0	0		0			3		27
Lamiales	Gesneriaceae	Streptocarpus cv.	Streptocarpus	0	0	0	0	10	1	0			4		10
Lamiales	Verbenaceae	Clerodendrum cv.	Clerodendrum	0	0	0	0	0		0			14		12
Asparagales	Orchidaceae	Papilionanthe cv.	Papilionanthe	0	0	0	0	63	1.8	0					1
Asterales	Asteraceae	Gynura cv.	Gynura	0	0	0	0	24	1.38	0			1		13
Acorales	Araceae	Philodendron cv.	Philodendron	0	0	0	0	24	1.38	0			2		6
Aquifoliales	Aquifoliaceae	Ilex cv.	Ilex	0	0	0	0	0		0			3		22
Rosales	Rosaceae	Rosa cv.	Rosa	0	0	0	0	23	1.36	0			61		70
Lamiales	Gesneriaceae	Nematanthus cv.	Nematanthus	0	0	0	0	25	1.4	0					2
Lamiales	Gesneriaceae	Episcia cv.	Episcia	0	0	0	0	24	1.38	0
Liliales	Liliaceae	Crinum cv.	Crinum	0	0	0	0	24	1.38	0					28
Acorales	Araceae	Alocasia cv.	Alocasia	0	0	0	0	0		0			2		20
Liliales	Liliaceae	Sprekelia cv.	Sprekelia	0	0	0	0	0		0
Bromeliales	Bromeliaceae	Billbergia cv.	Billbergia	0	0	0	0	0		0
Malpighiales	Euphorbiaceae	Breynia cv.	Breynia	0	0	0	0	120	2.08	0			4		4
Lamiales	Gesneriaceae	Columnea cv.	Columnea	0	0	0	0	0		0					15
Pinales	Cupressaceae	Juniperus cv.	Juniperus	0	0	0	0	0		0			34		8
Apiales	Araliaceae	Polyscias cv.	Polyscias	0	0	0	0	0		0			8
Ericales	Primulaceae	Lysimachia cv.	Lysimachia	0	0	0	0	19	1.28	0			18		39
Nymphaeales	Nymphaeaceae	Nymphaea cv.	Nymphaea	0	0	0	0	13	1.11	0			2		33
Caryophyllales	Nyctaginaceae	Bougainvillea cv.	Bougainvillea	0	0	0	0	0		0					1
Liliales	Liliaceae	Astelia cv.	Astelia	0	0	0	0	0		0			5
Ericales	Ericaceae	Rhododendron cv.	Rhododendron	0	0	0	0	0		0			28		35
Pandanales	Pandanaceae	Pandanus cv.	Pandanus	0	0	0	0	61	1.79	0			5		6
Myrtales	Lythraceae	Lagerstroemia cv.	Lagerstroemia	0	0	0	0	15	1.18	0			10		2
Proteales	Proteaceae	Leucospermum cv.	Leucospermum	0	0	0	0	20	1.3	0			14		16
Bromeliales	Bromeliaceae	Dyckia cv.	Dyckia	0	0	0	0	0		0					5
Poales	Poaceae	Stenotaphrum cv.	Stenotaphrum	0	0	0	0	0		0					3
Caryophyllales	Portulacaceae	Portulaca cv.	Portulaca	0	0	0	0	0		0			12		18
Gentianales	Rubiaceae	Mussaenda cv.	Mussaenda	0	0	0	0	49	1.69	0			6		7
Caryophyllales	Cactaceae	Cereus cv.	Cereus	0	0	0	0	0		0			1		1
Bromeliales	Bromeliaceae	Aechmea cv.	Aechmea	0	0	0	0	20	1.3	0			6		3
Rosales	Rosaceae	Pyracantha cv.	Pyracantha	0	0	0	0	30	1.48	0			3		2
Gentianales	Apocynaceae	Carissa cv.	Carissa	0	0	0	0	0		0			3		9
Caryophyllales	Cactaceae	Harrisia cv.	Harrisia	0	0	0	0	0		0
Lamiales	Gesneriaceae	Gloxinia cv.	Gloxinia	0	0	0	0	0		0
Malvales	Sterculiaceae	Dombeya cv.	Dombeya	0	0	0	0	34	1.53	0			14		8
Bromeliales	Bromeliaceae	Guzmania cv.	Guzmania	0	0	0	0	0		0			1		2
Liliales	Liliaceae	Lilium cv.	Lilium	0	0	0	0	18	1.26	0			17		51
Lamiales	Bignoniaceae	Mansoa cv.	Mansoa	0	0	0	0	0		0			1
Cucurbitales	Begoniaceae	Begonia cv.	Begonia	0	0	0	0	63	1.8	0			2		28
Ericales	Myrsinaceae	Ardisia cv.	Ardisia	0	0	0	0	0		0			9		5
Bromeliales	Bromeliaceae	Cryptanthus cv.	Cryptanthus	0	0	0	0	0		0
Bromeliales	Bromeliaceae	Neoregelia cv.	Neoregelia	0	0	0	0	0		0
[truncated: 5,867 more rows]

## Sheet: sources
	Plants National Database	http://plants.usda.gov/
	Bishop Museum, Annotated Checklist of Cultivated Plants of Hawai‘i	http://www2.bishopmuseum.org/HBS/botany/cultivatedplants/
	Kew Gardens Seed Information Database	http://data.kew.org/sid/
	Missouri Botanical Gardens Index of Plant Chromosome Numbers	http://mobot.mobot.org/W3T/
